# Supplementary material for: A novel colorectal cancer test combining microsatellite instability and BRAF/RAS analysis: Clinical validation and impact on Lynch syndrome screening
Source: BJC Rep. 2024 Jul 1;2:48. doi: 10.1038/s44276-024-00072-8 (PMC11216981; doi:10.1038/s44276-024-00072-8)
Supplement: Supplementary file 2 — Supplementary table [file 44276_2024_72_MOESM2_ESM.xlsx]

## Sheet: Supplementary Table S1
Supplementary Table S1: All samples analysed during clinical validation of the Newcastle MSI-Plus Assay.
* MIP amplicon sequencing according to Gallon et al. 2020 (PMID: 31471937); HRM according to Nikiforov et al. 2009 (PMID: 19318445); MassARRAY System (Agena)
	Sample Data			MSI Analysis Result			MSI Analysis Reference Data		Mutation Hotspot Analysis Result					Mutation Hotspot Analysis Reference Data
	Cohort	Sample	Input Nanograms	MSI Score	QC	Median Read Depth	Status	Method*	Variant Detected	Variant Allele Frequency	Supporting Read Depth	Amplicon QC (Failed)	Median Read Depth	Variant Detected	Variant Allele Frequency	Supporting Read Depth	BRAF Method*	RAS Method*
	Training	TrainingMSICRC1	93.6	30.1435	PASS	2585.5	MSI-H / MMR deficient	MSI Analysis System v1.2 (Promega)	None	NA	NA	PASS	5907	None	NA	NA	HRM	Not Available
	Training	TrainingMSICRC2	30	23.5078	PASS	1380	MSI-H / MMR deficient	Immunohistochemistry	KRAS c.35G>T	0.173	1625	BRAF	1593	None	NA	NA	HRM	Not Available
	Training	TrainingMSICRC3	35	27.7581	PASS	2787	MSI-H / MMR deficient	MSI Analysis System v1.2 (Promega)	KRAS c.38G>A	0.345	7083	PASS	4915	None	NA	NA	HRM	Not Available
	Training	TrainingMSICRC4	88	20.7937	PASS	2425	MSI-H / MMR deficient	MSI Analysis System v1.2 (Promega)	KRAS c.38G>A	0.307	8553	PASS	5304	None	NA	NA	HRM	Not Available
	Training	TrainingMSICRC5	80	28.7581	PASS	3307	MSI-H / MMR deficient	MSI Analysis System v1.2 (Promega)	None	NA	NA	PASS	7200	None	NA	NA	HRM	Not Available
	Training	TrainingMSICRC6	30	23.2156	PASS	2885	MSI-H / MMR deficient	MSI Analysis System v1.2 (Promega)	BRAF c.1799T>A	0.134	1117	PASS	6304	BRAF c.1799T>A	NA	NA	HRM	Not Available
	Training	TrainingMSICRC7	20	31.6626	PASS	2489	MSI-H / MMR deficient	MSI Analysis System v1.2 (Promega)	KRAS c.35G>T	0.12	7794	PASS	3858	None	NA	NA	HRM	Not Available
	Training	TrainingMSICRC8	88	31.6626	PASS	2342.5	MSI-H / MMR deficient	MSI Analysis System v1.2 (Promega)	KRAS c.35G>A	0.238	8859	PASS	4416	None	NA	NA	HRM	Not Available
	Training	TrainingMSICRC9	90	30.6626	PASS	2779.5	MSI-H / MMR deficient	MSI Analysis System v1.2 (Promega)	BRAF c.1799T>A	0.123	999	PASS	6598	BRAF c.1799T>A	NA	NA	HRM	Not Available
	Training	TrainingMSICRC10	45	27.7581	PASS	1650	MSI-H / MMR deficient	MSI Analysis System v1.2 (Promega)	BRAF c.1799T>A	0.088	2314	PASS	3806	BRAF c.1799T>A	NA	NA	HRM	Not Available
	Training	TrainingMSICRC11	30	27.7581	PASS	1704.5	MSI-H / MMR deficient	MSI Analysis System v1.2 (Promega)	BRAF c.1799T>A	0.116	657	PASS	2448	BRAF c.1799T>A	NA	NA	HRM	Not Available
	Training	TrainingMSICRC12	79.5	28.8793	PASS	2517	MSI-H / MMR deficient	MSI Analysis System v1.2 (Promega)	BRAF c.1799T>A	0.228	3005	PASS	5363	BRAF c.1799T>A	NA	NA	HRM	Not Available
	Training	TrainingMSICRC13	65	30.6626	PASS	2398	MSI-H / MMR deficient	MSI Analysis System v1.2 (Promega)	None	NA	NA	PASS	2899	None	NA	NA	HRM	Not Available
	Training	TrainingMSICRC14	85.2	28.8793	PASS	2561.5	MSI-H / MMR deficient	MSI Analysis System v1.2 (Promega)	NRAS c.175G>A	0.032	1576	PASS	6207	None	NA	NA	HRM	Not Available
	Training	TrainingMSICRC15	91.2	29.2772	PASS	1766.5	MSI-H / MMR deficient	MSI Analysis System v1.2 (Promega)	None	NA	NA	PASS	5577	None	NA	NA	HRM	Not Available
	Training	TrainingMSICRC16	88	22.4413	PASS	1753.5	MSI-H / MMR deficient	MSI Analysis System v1.2 (Promega)	BRAF c.1799T>A	0.024	1004	PASS	3609	BRAF c.1799T>A	0.06	542	HRM and MIP Amplicon Sequencing	MIP Amplicon Sequencing
	Training	TrainingMSICRC17	96	25.7957	PASS	1882	MSI-H / MMR deficient	MSI Analysis System v1.2 (Promega)	BRAF c.1799T>A	0.11	2672	PASS	3741	BRAF c.1799T>A	NA	NA	HRM	Not Available
	Training	TrainingMSICRC18	30	29.2772	PASS	2260.5	MSI-H / MMR deficient	MSI Analysis System v1.2 (Promega)	KRAS c.38G>A	0.161	6444	PASS	3299	None	NA	NA	HRM	Not Available
	Training	TrainingMSICRC19	74	28.7581	PASS	2791.5	MSI-H / MMR deficient	MSI Analysis System v1.2 (Promega)	None	NA	NA	PASS	6232	None	NA	NA	HRM	Not Available
	Training	TrainingMSICRC20	70.5	26.8291	PASS	3122	MSI-H / MMR deficient	MSI Analysis System v1.2 (Promega)	NRAS c.182A>G	0.246	1529	PASS	6449	None	NA	NA	HRM	Not Available
	Training	TrainingMSICRC21	88	30.1435	PASS	2604.5	MSI-H / MMR deficient	MSI Analysis System v1.2 (Promega)	BRAF c.1799T>A	0.079	2404	PASS	6080	BRAF c.1799T>A	NA	NA	HRM	Not Available
	Training	TrainingMSICRC22	40	28.7581	PASS	1388	MSI-H / MMR deficient	MSI Analysis System v1.2 (Promega)	NRAS c.38G>T	0.012	685	BRAF	1896	BRAF c.1799T>A	NA	NA	HRM	Not Available
	Training	TrainingMSICRC23	90	28.7581	PASS	3013	MSI-H / MMR deficient	MSI Analysis System v1.2 (Promega)	None	NA	NA	PASS	7441	None	NA	NA	HRM	Not Available
	Training	TrainingMSICRC24	79	22.9515	PASS	2750.5	MSI-H / MMR deficient	MSI Analysis System v1.2 (Promega)	None	NA	NA	PASS	8607	None	NA	NA	HRM	Not Available
	Training	TrainingMSICRC25	92	25.4072	PASS	2227.5	MSI-H / MMR deficient	MSI Analysis System v1.2 (Promega)	BRAF c.1799T>A_KRAS c.34G>T	0.108_0.054	2730_6204	PASS	5063	BRAF c.1799T>A	NA	NA	HRM	Not Available
	Training	TrainingMSICRC26	55	29.2772	PASS	2219.5	MSI-H / MMR deficient	MSI Analysis System v1.2 (Promega)	None	NA	NA	PASS	6057	None	NA	NA	HRM	Not Available
	Training	TrainingMSICRC27	96	29.2772	PASS	2322.5	MSI-H / MMR deficient	MSI Analysis System v1.2 (Promega)	BRAF c.1799T>A	0.189	1989	PASS	3771	BRAF c.1799T>A	NA	NA	HRM	Not Available
	Training	TrainingMSICRC28	15	30.1435	PASS	2701	MSI-H / MMR deficient	MSI Analysis System v1.2 (Promega)	KRAS c.35G>A	0.117	2514	BRAF	3180	None	NA	NA	HRM	Not Available
	Training	TrainingMSICRC29	4	31.6626	PASS	1754	MSI-H / MMR deficient	MSI Analysis System v1.2 (Promega)	None	NA	NA	NRAS 1	2533	None	NA	NA	HRM	Not Available
	Training	TrainingMSICRC30	5	29.7461	PASS	2709	MSI-H / MMR deficient	MSI Analysis System v1.2 (Promega)	BRAF c.1799T>A	0.205	435	NRAS 1	3205	BRAF c.1799T>A	NA	NA	HRM	Not Available
	Training	TrainingMSICRC31	55	25.6887	PASS	3740	MSI-H / MMR deficient	MSI Analysis System v1.2 (Promega)	BRAF c.1799T>A	0.288	2899	PASS	8517	BRAF c.1799T>A	NA	NA	HRM	Not Available
	Training	TrainingMSICRC32	35	27.3602	PASS	3719.5	MSI-H / MMR deficient	MSI Analysis System v1.2 (Promega)	None	NA	NA	PASS	5488	None	NA	NA	HRM	Not Available
	Training	TrainingMSICRC33	90	31.6626	PASS	3113.5	MSI-H / MMR deficient	MSI Analysis System v1.2 (Promega)	BRAF c.1799T>A	0.127	5430	PASS	7291	BRAF c.1799T>A	NA	NA	HRM	Not Available
	Training	TrainingMSICRC34	84	27.7581	PASS	2926.5	MSI-H / MMR deficient	MSI Analysis System v1.2 (Promega)	None	NA	NA	PASS	5902	None	NA	NA	HRM	Not Available
	Training	TrainingMSICRC35	96	27.3602	PASS	4284.5	MSI-H / MMR deficient	MSI Analysis System v1.2 (Promega)	None	NA	NA	PASS	9519	None	NA	NA	HRM and MIP Amplicon Sequencing	MIP Amplicon Sequencing
	Training	TrainingMSICRC36	74	27.3274	PASS	5511	MSI-H / MMR deficient	MSI Analysis System v1.2 (Promega)	None	NA	NA	PASS	6152	None	NA	NA	HRM and MIP Amplicon Sequencing	MIP Amplicon Sequencing
	Training	TrainingMSICRC37	94.4	26.0804	PASS	2895	MSI-H / MMR deficient	MSI Analysis System v1.2 (Promega)	BRAF c.1799T>A	0.281	3812	PASS	4567	BRAF c.1799T>A	NA	NA	HRM	Not Available
	Training	TrainingMSICRC38	80	28.227	PASS	3753	MSI-H / MMR deficient	MSI Analysis System v1.2 (Promega)	BRAF c.1799T>A	0.153	2853	PASS	6366	BRAF c.1799T>A	NA	NA	HRM	Not Available
	Training	TrainingMSICRC39	84	24.3823	PASS	3623	MSI-H / MMR deficient	MSI Analysis System v1.2 (Promega)	None	NA	NA	PASS	6053	None	NA	NA	HRM	Not Available
	Training	TrainingMSICRC40	88	28.7581	PASS	2536	MSI-H / MMR deficient	MSI Analysis System v1.2 (Promega)	BRAF c.1799T>A	0.227	2569	PASS	6167	BRAF c.1799T>A	NA	NA	HRM	Not Available
	Training	TrainingMSICRC41	5	30.2772	PASS	2398.5	MSI-H / MMR deficient	MSI Analysis System v1.2 (Promega)	BRAF c.1799T>A	0.21	558	PASS	2330	BRAF c.1799T>A	NA	NA	HRM	Not Available
	Training	TrainingMSICRC42	84	20.2947	PASS	3424.5	MSI-H / MMR deficient	MSI Analysis System v1.2 (Promega)	None	NA	NA	PASS	5221	None	NA	NA	HRM	Not Available
	Training	TrainingMSICRC43	96	27.0095	PASS	3538	MSI-H / MMR deficient	MSI Analysis System v1.2 (Promega)	BRAF c.1799T>A_KRAS c.183A>C	0.227_0.02	5031_10608	PASS	7427	BRAF c.1799T>A_KRAS c.183A>C	0.26_0.02	807_1027	HRM and MIP Amplicon Sequencing	MIP Amplicon Sequencing
	Training	TrainingMSICRC44	93.5	28.7456	PASS	3086	MSI-H / MMR deficient	MSI Analysis System v1.2 (Promega)	BRAF c.1799T>A	0.115	981	PASS	4995	BRAF c.1799T>A	0.13	635	HRM and MIP Amplicon Sequencing	MIP Amplicon Sequencing
	Training	TrainingMSICRC45	85.6	27.7581	PASS	2802.5	MSI-H / MMR deficient	MSI Analysis System v1.2 (Promega)	BRAF c.1799T>A	0.162	4368	PASS	6778	BRAF c.1799T>A	0.14	769	HRM and MIP Amplicon Sequencing	MIP Amplicon Sequencing
	Training	TrainingMSICRC46	20	29.1435	PASS	3111.5	MSI-H / MMR deficient	MSI Analysis System v1.2 (Promega)	BRAF c.1799T>A	0.169	515	PASS	4535	BRAF c.1799T>A	NA	NA	HRM	Not Available
	Training	TrainingMSICRC47	92	15.7522	PASS	2797.5	MSI-H / MMR deficient	MSI Analysis System v1.2 (Promega)	BRAF c.1799T>A	0.045	2712	PASS	7550	BRAF c.1799T>A	0.05	4024	HRM and MIP Amplicon Sequencing	MIP Amplicon Sequencing
	Training	TrainingMSICRC48	76	20.3506	PASS	3271.5	MSI-H / MMR deficient	MSI Analysis System v1.2 (Promega)	BRAF c.1799T>A	0.15	2983	PASS	5249	BRAF c.1799T>A	NA	NA	HRM	Not Available
	Training	TrainingMSICRC49	87.6	27.2025	PASS	4219.5	MSI-H / MMR deficient	MSI Analysis System v1.2 (Promega)	BRAF c.1799T>A	0.173	3714	PASS	6028	BRAF c.1799T>A	NA	NA	HRM	Not Available
	Training	TrainingMSICRC50	85.5	27.7581	PASS	6358	MSI-H / MMR deficient	MSI Analysis System v1.2 (Promega)	None	NA	NA	PASS	9352	None	NA	NA	HRM and MIP Amplicon Sequencing	MassARRAY and MIP Amplicon Sequencing
	Training	TrainingMSSCRC1	35	-19.1378	PASS	2437.5	MSS / MMR proficient	MSI Analysis System v1.2 (Promega)	KRAS c.35G>A	0.196	8928	PASS	6130	None	NA	NA	Not Available	Not Available
	Training	TrainingMSSCRC2	20	-19.0046	PASS	1570.5	MSS / MMR proficient	MSI Analysis System v1.2 (Promega)	KRAS c.34G>A	0.822	14185	PASS	3321	None	NA	NA	Not Available	Not Available
	Training	TrainingMSSCRC3	90	-22.3804	PASS	2282.5	MSS / MMR proficient	MSI Analysis System v1.2 (Promega)	NRAS c.181C>A	0.396	1317	PASS	6345	None	NA	NA	Not Available	Not Available
	Training	TrainingMSSCRC4	14	-21.8493	PASS	1222.5	MSS / MMR proficient	MSI Analysis System v1.2 (Promega)	KRAS c.34G>T	0.261	7961	PASS	4550	None	NA	NA	Not Available	Not Available
	Training	TrainingMSSCRC5	55	-18.9083	PASS	2850	MSS / MMR proficient	MSI Analysis System v1.2 (Promega)	KRAS c.35G>A	0.218	6509	PASS	5974	None	NA	NA	Not Available	Not Available
	Training	TrainingMSSCRC6	85	-12.3816	PASS	1974.5	MSS / MMR proficient	MSI Analysis System v1.2 (Promega)	KRAS c.35G>T_KRAS c.35G>A	0.029_0.1	7983_7983	PASS	6600	None	NA	NA	Not Available	Not Available
	Training	TrainingMSSCRC7	78	-22.3804	PASS	2051.5	MSS / MMR proficient	MSI Analysis System v1.2 (Promega)	KRAS c.38G>A	0.396	7013	PASS	4798	None	NA	NA	Not Available	Not Available
	Training	TrainingMSSCRC8	90	-12.0723	PASS	2261	MSS / MMR proficient	MSI Analysis System v1.2 (Promega)	KRAS c.34G>A	0.112	9095	PASS	8117	None	NA	NA	Not Available	Not Available
	Training	TrainingMSSCRC9	40	-1.22805	PASS	2167	MSS / MMR proficient	MSI Analysis System v1.2 (Promega)	None	NA	NA	PASS	5578	None	NA	NA	Not Available	Not Available
	Training	TrainingMSSCRC10	76.5	-19.4433	PASS	2124	MSS / MMR proficient	MSI Analysis System v1.2 (Promega)	KRAS c.35G>T_KRAS c.38G>A	0.101_0.139	4763_4757	PASS	3756	None	NA	NA	Not Available	Not Available
	Training	TrainingMSSCRC11	98.4	-21.8493	PASS	3089.5	MSS / MMR proficient	MSI Analysis System v1.2 (Promega)	KRAS c.35G>A	0.226	7350	PASS	5377	None	NA	NA	Not Available	Not Available
	Training	TrainingMSSCRC12	93.6	-22.598	PASS	1710.5	MSS / MMR proficient	MSI Analysis System v1.2 (Promega)	KRAS c.35G>T	0.102	4051	PASS	5373	None	NA	NA	HRM	Not Available
	Training	TrainingMSSCRC13	51.5	-22.598	PASS	2161.5	MSS / MMR proficient	MSI Analysis System v1.2 (Promega)	None	NA	NA	PASS	4487	None	NA	NA	HRM and MIP Amplicon Sequencing	MIP Amplicon Sequencing
	Training	TrainingMSSCRC14	68	-22.598	PASS	2536.5	MSS / MMR proficient	MSI Analysis System v1.2 (Promega)	None	NA	NA	PASS	4146	None	NA	NA	Not Available	Not Available
	Training	TrainingMSSCRC15	60	-22.598	PASS	1268	MSS / MMR proficient	MSI Analysis System v1.2 (Promega)	NRAS c.181C>A	0.261	11857	PASS	3818	None	NA	NA	Not Available	Not Available
	Training	TrainingMSSCRC16	<1	-21.8493	PASS	1111	MSS / MMR proficient	MSI Analysis System v1.2 (Promega)	KRAS c.38G>A	0.447	3252	PASS	2262	None	NA	NA	Not Available	Not Available
	Training	TrainingMSSCRC17	35	-11.3275	PASS	1498.5	MSS / MMR proficient	MSI Analysis System v1.2 (Promega)	None	NA	NA	PASS	2242	None	NA	NA	Not Available	Not Available
	Training	TrainingMSSCRC18	30	-19.3062	PASS	3396.5	MSS / MMR proficient	MSI Analysis System v1.2 (Promega)	KRAS c.35G>T	0.262	7551	PASS	5311	None	NA	NA	Not Available	Not Available
	Training	TrainingMSSCRC19	81	-22.598	PASS	3393	MSS / MMR proficient	MSI Analysis System v1.2 (Promega)	None	NA	NA	PASS	6978	None	NA	NA	Not Available	Not Available
	Training	TrainingMSSCRC20	60	-18.4735	PASS	3551.5	MSS / MMR proficient	MSI Analysis System v1.2 (Promega)	KRAS c.38G>A	0.058	16406	PASS	7289	None	NA	NA	Not Available	Not Available
	Training	TrainingMSSCRC21	15	-0.04919	PASS	1962	MSS / MMR proficient	MSI Analysis System v1.2 (Promega)	None	NA	NA	PASS	3343	None	NA	NA	MIP Amplicon Sequencing	MIP Amplicon Sequencing
	Training	TrainingMSSCRC22	20	-19.1378	PASS	3249	MSS / MMR proficient	MSI Analysis System v1.2 (Promega)	KRAS c.35G>A	0.383	7858	PASS	4521	None	NA	NA	Not Available	Not Available
	Training	TrainingMSSCRC23	15	-19.4025	PASS	2754.5	MSS / MMR proficient	MSI Analysis System v1.2 (Promega)	None	NA	NA	PASS	2113	None	NA	NA	Not Available	Not Available
	Training	TrainingMSSCRC24	95	-21.8493	PASS	2502	MSS / MMR proficient	MSI Analysis System v1.2 (Promega)	None	NA	NA	PASS	3310	None	NA	NA	HRM and MIP Amplicon Sequencing	MIP Amplicon Sequencing
	Training	TrainingMSSCRC25	92	-20.8538	PASS	2863.5	MSS / MMR proficient	MSI Analysis System v1.2 (Promega)	KRAS c.35G>C	0.368	2474	PASS	3070	None	NA	NA	Not Available	Not Available
	Training	TrainingMSSCRC26	70	-22.598	PASS	4306.5	MSS / MMR proficient	MSI Analysis System v1.2 (Promega)	None	NA	NA	PASS	8970	None	NA	NA	HRM and MIP Amplicon Sequencing	MIP Amplicon Sequencing
	Training	TrainingMSSCRC27	76	-17.9122	PASS	3718.5	MSS / MMR proficient	MSI Analysis System v1.2 (Promega)	KRAS c.35G>A	0.239	8701	PASS	7183	KRAS c.35G>A	0.33	506	MIP Amplicon Sequencing	MIP Amplicon Sequencing
	Training	TrainingMSSCRC28	92	-22.598	PASS	3696.5	MSS / MMR proficient	MSI Analysis System v1.2 (Promega)	None	NA	NA	PASS	6702	None	NA	NA	MIP Amplicon Sequencing	MIP Amplicon Sequencing
	Training	TrainingMSSCRC29	93	-22.2473	PASS	2455	MSS / MMR proficient	MSI Analysis System v1.2 (Promega)	None	NA	NA	PASS	2626	None	NA	NA	HRM and MIP Amplicon Sequencing	MIP Amplicon Sequencing
	Training	TrainingMSSCRC30	84	-21.8493	PASS	4421.5	MSS / MMR proficient	MSI Analysis System v1.2 (Promega)	None	NA	NA	PASS	7181	None	NA	NA	HRM and MIP Amplicon Sequencing	MIP Amplicon Sequencing
	Training	TrainingMSSCRC31	80	-21.8493	PASS	2641	MSS / MMR proficient	MSI Analysis System v1.2 (Promega)	KRAS c.35G>A	0.42	8786	PASS	5443	KRAS c.35G>A	0.49	1031	MIP Amplicon Sequencing	MIP Amplicon Sequencing
	Training	TrainingMSSCRC32	45	-22.2473	PASS	3118.5	MSS / MMR proficient	MSI Analysis System v1.2 (Promega)	KRAS c.35G>A	0.508	5679	PASS	4253	KRAS c.35G>A	0.5	1623	MIP Amplicon Sequencing	MIP Amplicon Sequencing
	Training	TrainingMSSCRC33	58.5	-19.7533	PASS	2868	MSS / MMR proficient	MSI Analysis System v1.2 (Promega)	KRAS c.35G>T	0.235	7304	PASS	4395	KRAS c.35G>T	0.29	562	MIP Amplicon Sequencing	MIP Amplicon Sequencing
	Training	TrainingMSSCRC34	62	-22.598	PASS	2457.5	MSS / MMR proficient	MSI Analysis System v1.2 (Promega)	BRAF c.1799T>A	0.143	5337	PASS	8295	BRAF c.1799T>A	NA	NA	HRM	Not Available
	Training	TrainingMSSCRC35	15	-22.598	PASS	1073.5	MSS / MMR proficient	MSI Analysis System v1.2 (Promega)	KRAS c.38G>A	0.036	2894	PASS	2653	None	NA	NA	HRM and MIP Amplicon Sequencing	MIP Amplicon Sequencing
	Training	TrainingMSSCRC36	10	-21.8493	PASS	1169	MSS / MMR proficient	MSI Analysis System v1.2 (Promega)	KRAS c.35G>C	0.247	1506	NRAS 1	942	None	NA	NA	HRM	Not Available
	Training	TrainingMSSCRC37	4	-21.8493	PASS	1024	MSS / MMR proficient	MSI Analysis System v1.2 (Promega)	BRAF c.1799T>A	0.288	846	NRAS 1	2542	None	NA	NA	Not Available	Not Available
	Training	TrainingMSSCRC38	<1	-21.8493	PASS	1127	MSS / MMR proficient	MSI Analysis System v1.2 (Promega)	None	NA	NA	PASS	1241	None	NA	NA	MIP Amplicon Sequencing	MIP Amplicon Sequencing
	Training	TrainingMSSCRC39	10	-22.598	PASS	2719.5	MSS / MMR proficient	MSI Analysis System v1.2 (Promega)	NRAS c.182A>T	0.29	4223	PASS	2088	NRAS c.182A>T	0.35	1194	HRM and MIP Amplicon Sequencing	MIP Amplicon Sequencing
	Training	TrainingMSSCRC40	5	-21.8493	PASS	1317.5	MSS / MMR proficient	MSI Analysis System v1.2 (Promega)	None	NA	NA	PASS	1242	None	NA	NA	Not Available	Not Available
	Training	TrainingMSSCRC41	<1	-15.504	PASS	1148.5	MSS / MMR proficient	MSI Analysis System v1.2 (Promega)	KRAS c.38G>A	0.161	2224	PASS	2228	None	NA	NA	HRM	Not Available
	Training	TrainingMSSCRC42	15	-22.9959	PASS	1700	MSS / MMR proficient	MSI Analysis System v1.2 (Promega)	KRAS c.38G>A	0.237	4327	PASS	4344	KRAS c.38G>A	0.25	1004	HRM and MIP Amplicon Sequencing	MIP Amplicon Sequencing
	Training	TrainingMSSCRC43	24	-19.0046	PASS	1464	MSS / MMR proficient	MSI Analysis System v1.2 (Promega)	KRAS c.35G>C	0.202	4914	PASS	4929	None	NA	NA	HRM	Not Available
	Training	TrainingMSSCRC44	20	-22.2473	PASS	1740	MSS / MMR proficient	MSI Analysis System v1.2 (Promega)	KRAS c.35G>A	0.162	4407	PASS	3136	None	NA	NA	Not Available	Not Available
	Training	TrainingMSSCRC45	30	-22.3804	PASS	1702.5	MSS / MMR proficient	MSI Analysis System v1.2 (Promega)	KRAS c.35G>C	0.126	4442	PASS	4356	KRAS c.35G>C	0.16	780	MIP Amplicon Sequencing	MIP Amplicon Sequencing
	Training	TrainingMSSCRC46	25	-4.78913	PASS	2386	MSS / MMR proficient	MSI Analysis System v1.2 (Promega)	BRAF c.1799T>A_KRAS c.35G>T	0.01_0.232	1190_6044	PASS	5593	KRAS c.35G>T	0.22	1368	MIP Amplicon Sequencing	MIP Amplicon Sequencing
	Training	TrainingMSSCRC47	27.5	-22.3804	PASS	2056.5	MSS / MMR proficient	MSI Analysis System v1.2 (Promega)	NRAS c.35G>A	0.019	8862	PASS	4890	None	NA	NA	Not Available	MassARRAY
	Training	TrainingMSSCRC48	89.5	-21.8493	PASS	1576.5	MSS / MMR proficient	MSI Analysis System v1.2 (Promega)	KRAS c.35G>T_KRAS c.35G>A_NRAS c.181C>A	0.022_0.179_0.041	7225_7225_6526	PASS	4351	None	NA	NA	Not Available	Not Available
	Training	TrainingMSSCRC49	59	-23.1291	PASS	1038.5	MSS / MMR proficient	MSI Analysis System v1.2 (Promega)	KRAS c.35G>C	0.104	11271	PASS	6153	KRAS c.35G>C	0.05	672	MIP Amplicon Sequencing	MIP Amplicon Sequencing
	Training	TrainingMSSCRC50	8	-12.0354	PASS	1421	MSS / MMR proficient	MSI Analysis System v1.2 (Promega)	BRAF c.1799T>A	0.213	399	PASS	5312	BRAF c.1799T>A	0.4	1075	MIP Amplicon Sequencing	MIP Amplicon Sequencing
	Validation	ValidationMSICRC1	<1	6.7826	PASS	267	MSI-H / MMR deficient	Immunohistochemistry	None	NA	NA	BRAF	728	None	NA	NA	HRM	Not Available
	Validation	ValidationMSICRC2	<1	17.0106	PASS	279.5	MSI-H / MMR deficient	MSI Analysis System v1.2 (Promega)	KRAS c.38G>A	0.13	949	BRAF_NRAS 1	523	None	NA	NA	HRM	Not Available
	Validation	ValidationMSICRC3	<1	25.5555	PASS	416	MSI-H / MMR deficient	MSI Analysis System v1.2 (Promega)	KRAS c.35G>A	0.38	1219	PASS	1223	None	NA	NA	HRM	Not Available
	Validation	ValidationMSICRC4	<1	19.2512	FAIL	74.5	MSI-H / MMR deficient	MSI Analysis System v1.2 (Promega)	None	NA	NA	BRAF_KRAS 3_NRAS 1_NRAS 3	182	None	NA	NA	HRM	Not Available
	Validation	ValidationMSICRC5	<1	25.0552	PASS	282.5	MSI-H / MMR deficient	MSI Analysis System v1.2 (Promega)	None	NA	NA	BRAF_NRAS 1	707	None	NA	NA	HRM	Not Available
	Validation	ValidationMSICRC6	2	19.6783	PASS	180	MSI-H / MMR deficient	MSI Analysis System v1.2 (Promega)	KRAS c.35G>A	0.128	430	BRAF_NRAS 1_NRAS 3	258	None	NA	NA	HRM	Not Available
	Validation	ValidationMSICRC7	50	17.8659	FAIL	99.5	MSI-H / MMR deficient	MSI Analysis System v1.2 (Promega)	None	NA	NA	NRAS 1	1116	None	NA	NA	HRM	Not Available
	Validation	ValidationMSICRC8	<1	13.9473	FAIL	53.5	MSI-H / MMR deficient	MSI Analysis System v1.2 (Promega)	KRAS c.38G>A	0.367	259	BRAF_NRAS 1_NRAS 2_NRAS 3	174	KRAS c.38G>A	NA	NA	HRM	MassARRAY
	Validation	ValidationMSICRC9	85	20.6975	PASS	955.5	MSI-H / MMR deficient	MSI Analysis System v1.2 (Promega)	BRAF c.1799T>A	0.088	502	PASS	1493	None	NA	NA	Not Available	Not Available
	Validation	ValidationMSICRC10	6	13.4137	PASS	1084	MSI-H / MMR deficient	MSI Analysis System v1.2 (Promega)	None	NA	NA	PASS	2989	None	NA	NA	HRM and MIP Amplicon Sequencing	MIP Amplicon Sequencing
	Validation	ValidationMSICRC11	97	27.3602	PASS	2121	MSI-H / MMR deficient	MSI Analysis System v1.2 (Promega)	BRAF c.1799T>A	0.157	1380	PASS	4462	BRAF c.1799T>A	0.18	1076	HRM and MIP Amplicon Sequencing	MIP Amplicon Sequencing
	Validation	ValidationMSICRC12	46	24.0685	PASS	386.5	MSI-H / MMR deficient	MSI Analysis System v1.2 (Promega)	None	NA	NA	BRAF	668	BRAF c.1799T>A	0.05	750	HRM and MIP Amplicon Sequencing	MIP Amplicon Sequencing
	Validation	ValidationMSICRC13	23	25.5555	PASS	1055	MSI-H / MMR deficient	MSI Analysis System v1.2 (Promega)	BRAF c.1799T>A	0.197	1044	PASS	2940	BRAF c.1799T>A	0.19	1032	HRM and MIP Amplicon Sequencing	MIP Amplicon Sequencing
	Validation	ValidationMSICRC14	50	20.443	PASS	609	MSI-H / MMR deficient	MSI Analysis System v1.2 (Promega)	KRAS c.181C>A	0.152	12369	PASS	7335	None	NA	NA	HRM	Not Available
	Validation	ValidationMSICRC15	84	30.6626	PASS	1022.5	MSI-H / MMR deficient	MSI Analysis System v1.2 (Promega)	BRAF c.1799T>A	0.31	704	PASS	10494	BRAF c.1799T>A	NA	NA	HRM	Not Available
	Validation	ValidationMSICRC16	<1	29.2772	PASS	356.5	MSI-H / MMR deficient	MSI Analysis System v1.2 (Promega)	None	NA	NA	BRAF	637	BRAF c.1799T>A	NA	NA	HRM	Not Available
	Validation	ValidationMSICRC17	<1	30.2772	PASS	1550.5	MSI-H / MMR deficient	MSI Analysis System v1.2 (Promega)	None	NA	NA	BRAF_NRAS 1	572	None	NA	NA	Not Available	Not Available
	Validation	ValidationMSICRC18	10	27.3602	PASS	1307.5	MSI-H / MMR deficient	MSI Analysis System v1.2 (Promega)	BRAF c.1799T>A	0.336	664	PASS	2672	BRAF c.1799T>A	NA	NA	HRM	Not Available
	Validation	ValidationMSICRC19	5	21.2197	PASS	2578.5	MSI-H / MMR deficient	MSI Analysis System v1.2 (Promega)	BRAF c.1799T>A	0.361	720	PASS	4410	BRAF c.1799T>A	NA	NA	HRM	Not Available
	Validation	ValidationMSICRC20	<1	5.7646	PASS	631.5	MSI-H / MMR deficient	Immunohistochemistry	None	NA	NA	BRAF	650	None	NA	NA	HRM	Not Available
	Validation	ValidationMSICRC21	98.8	-3.11927	PASS	1969	MSI-H / MMR deficient	MSI Analysis System v1.2 (Promega)	BRAF c.1799T>A	0.216	4274	PASS	7109	BRAF c.1799T>A	0.21	630	HRM and MIP Amplicon Sequencing	MIP Amplicon Sequencing
	Validation	ValidationMSICRC22	1	29.2772	PASS	420.5	MSI-H / MMR deficient	MSI Analysis System v1.2 (Promega)	None	NA	NA	BRAF_KRAS 1_NRAS 3	370	BRAF c.1799T>A	NA	NA	HRM	MassARRAY
	Validation	ValidationMSICRC23	1	27.7581	PASS	641	MSI-H / MMR deficient	MSI Analysis System v1.2 (Promega)	None	NA	NA	BRAF	730	BRAF c.1799T>A	NA	NA	HRM	Not Available
	Validation	ValidationMSICRC24	2	29.1435	PASS	2274.5	MSI-H / MMR deficient	MSI Analysis System v1.2 (Promega)	BRAF c.1799T>A	0.326	405	PASS	1416	BRAF c.1799T>A	NA	NA	HRM	Not Available
	Validation	ValidationMSICRC25	<1	22.6056	PASS	652	MSI-H / MMR deficient	MSI Analysis System v1.2 (Promega)	KRAS c.181C>A	0.017	1030	BRAF	688	None	NA	NA	HRM	Not Available
	Validation	ValidationMSICRC26	17	28.7456	PASS	2035	MSI-H / MMR deficient	MSI Analysis System v1.2 (Promega)	None	NA	NA	BRAF	1906	None	NA	NA	HRM	MassARRAY
	Validation	ValidationMSICRC27	87.9	28.3948	PASS	367.5	MSI-H / MMR deficient	MSI Analysis System v1.2 (Promega)	None	NA	NA	BRAF_NRAS 1	386	BRAF c.1799T>A	NA	NA	HRM	MassARRAY
	Validation	ValidationMSICRC28	218	28.3948	PASS	786.5	MSI-H / MMR deficient	MSI Analysis System v1.2 (Promega)	BRAF c.1799T>A	0.15	527	PASS	8589	BRAF c.1799T>A	0.13	2539	HRM and MIP Amplicon Sequencing	MassARRAY and MIP Amplicon Sequencing
	Validation	ValidationMSICRC29	70	21.4413	PASS	1389.5	MSI-H / MMR deficient	MSI Analysis System v1.2 (Promega)	None	NA	NA	BRAF	1865	BRAF c.1799T>A	0.07	1930	HRM and MIP Amplicon Sequencing	MassARRAY and MIP Amplicon Sequencing
	Validation	ValidationMSICRC30	21	0.380167	FAIL	74.5	MSI-H / MMR deficient	MSI Analysis System v1.2 (Promega)	None	NA	NA	BRAF_KRAS 1_KRAS 2_KRAS 3_NRAS 1_NRAS 2_NRAS 3	83	KRAS c.35G>A	NA	NA	HRM	MassARRAY
	Validation	ValidationMSICRC31	1	25.8083	PASS	1756.5	MSI-H / MMR deficient	MSI Analysis System v1.2 (Promega)	BRAF c.1799T>A	0.327	456	PASS	2145	BRAF c.1799T>A	NA	NA	HRM	Not Available
	Validation	ValidationMSICRC32	11	27.3602	PASS	815	MSI-H / MMR deficient	MSI Analysis System v1.2 (Promega)	BRAF c.1799T>A	0.182	1333	PASS	1333	BRAF c.1799T>A	NA	NA	HRM	MassARRAY
	Validation	ValidationMSICRC33	89.5	29.1435	PASS	731.5	MSI-H / MMR deficient	MSI Analysis System v1.2 (Promega)	KRAS c.38G>A_NRAS c.37G>T	0.161_0.014	1924_351	BRAF	828	None	NA	NA	HRM	Not Available
	Validation	ValidationMSICRC34	<1	18.0663	PASS	157.5	MSI-H / MMR deficient	MSI Analysis System v1.2 (Promega)	None	NA	NA	BRAF_KRAS 3_NRAS 1_NRAS 3	160	BRAF c.1799T>A	NA	NA	HRM	Not Available
	Validation	ValidationMSICRC35	3	30.1435	PASS	826	MSI-H / MMR deficient	MSI Analysis System v1.2 (Promega)	KRAS c.38G>A	0.032	1360	PASS	1070	None	NA	NA	HRM	Not Available
	Validation	ValidationMSICRC36	89.5	18.0908	PASS	683	MSI-H / MMR deficient	MSI Analysis System v1.2 (Promega)	KRAS c.35G>A	0.158	10353	PASS	8331	None	NA	NA	HRM	Not Available
	Validation	ValidationMSICRC37	3	30.2646	PASS	1494	MSI-H / MMR deficient	MSI Analysis System v1.2 (Promega)	BRAF c.1799T>A	0.203	1298	PASS	1905	BRAF c.1799T>A	0.18	2191	HRM and MIP Amplicon Sequencing	MIP Amplicon Sequencing
	Validation	ValidationMSICRC38	75	28.7581	PASS	1048	MSI-H / MMR deficient	MSI Analysis System v1.2 (Promega)	None	NA	NA	BRAF	908	None	NA	NA	HRM	MassARRAY
	Validation	ValidationMSICRC39	1	20.443	PASS	556	MSI-H / MMR deficient	MSI Analysis System v1.2 (Promega)	NRAS c.52G>A	0.024	411	PASS	768	None	NA	NA	HRM	Not Available
	Validation	ValidationMSICRC40	<1	22.4368	PASS	231.5	MSI-H / MMR deficient	MSI Analysis System v1.2 (Promega)	None	NA	NA	BRAF_KRAS 1_NRAS 1_NRAS 2	158	BRAF c.1799T>A	NA	NA	HRM	Not Available
	Validation	ValidationMSICRC41	96	11.9516	FAIL	38	MSI-H / MMR deficient	MSI Analysis System v1.2 (Promega)	KRAS c.35G>T	0.22	13177	PASS	11348	None	NA	NA	HRM	Not Available
	Validation	ValidationMSICRC42	4	29.1435	PASS	1268	MSI-H / MMR deficient	MSI Analysis System v1.2 (Promega)	None	NA	NA	BRAF	1001	BRAF c.1799T>A	NA	NA	HRM	Not Available
	Validation	ValidationMSICRC43	2	27.3602	PASS	334.5	MSI-H / MMR deficient	MSI Analysis System v1.2 (Promega)	None	NA	NA	BRAF_KRAS 1	565	BRAF c.1799T>A	NA	NA	HRM	Not Available
	Validation	ValidationMSICRC44	2	28.227	PASS	1361.5	MSI-H / MMR deficient	MSI Analysis System v1.2 (Promega)	BRAF c.1799T>A	0.321	959	PASS	1860	BRAF c.1799T>A	NA	NA	HRM	Not Available
	Validation	ValidationMSICRC45	4	16.2261	PASS	2772.5	MSI-H / MMR deficient	MSI Analysis System v1.2 (Promega)	KRAS c.37G>C	0.061	1711	PASS	2703	KRAS c.37G>C	NA	NA	HRM	MassARRAY
	Validation	ValidationMSICRC46	110	10.2523	FAIL	49.5	MSI-H / MMR deficient	MSI Analysis System v1.2 (Promega)	BRAF c.1799T>A	0.087	253	KRAS 3	871	BRAF c.1799T>A	0.02	933	HRM and MIP Amplicon Sequencing	MassARRAY and MIP Amplicon Sequencing
	Validation	ValidationMSICRC47	3	26.7261	PASS	226	MSI-H / MMR deficient	MSI Analysis System v1.2 (Promega)	None	NA	NA	BRAF_KRAS 1_KRAS 3_NRAS 3	180	BRAF c.1799T>A	NA	NA	HRM	MassARRAY
	Validation	ValidationMSICRC48	89	27.3602	PASS	1117	MSI-H / MMR deficient	MSI Analysis System v1.2 (Promega)	BRAF c.1799T>A	0.298	439	PASS	1206	BRAF c.1799T>A	0.19	925	HRM and MIP Amplicon Sequencing	MassARRAY and MIP Amplicon Sequencing
	Validation	ValidationMSICRC49	749	1.99564	FAIL	4	MSI-H / MMR deficient	MSI Analysis System v1.2 (Promega)	None	NA	NA	BRAF	439	BRAF c.1799T>A	0.05	811	HRM and MIP Amplicon Sequencing	MassARRAY and MIP Amplicon Sequencing
	Validation	ValidationMSICRC50	222	14.2331	PASS	3564.5	MSI-H / MMR deficient	MIP Amplicon Sequencing	None	NA	NA	PASS	6966	None	NA	NA	MIP Amplicon Sequencing	MIP Amplicon Sequencing
	Validation	ValidationMSICRC51	178	29.1435	PASS	2092.5	MSI-H / MMR deficient	MIP Amplicon Sequencing	BRAF c.1799T>A	0.098	3873	PASS	5476	BRAF c.1799T>A	0.1	4397	MIP Amplicon Sequencing	MIP Amplicon Sequencing
	Validation	ValidationMSICRC52	8	27.3602	PASS	2393	MSI-H / MMR deficient	MIP Amplicon Sequencing	BRAF c.1799T>A	0.054	763	PASS	2681	BRAF c.1799T>A	0.07	903	MIP Amplicon Sequencing	MIP Amplicon Sequencing
	Validation	ValidationMSICRC53	150	NA	FAIL	0.5	MSI-H / MMR deficient	MSI Analysis System v1.2 (Promega)	None	NA	NA	KRAS 1_KRAS 3_NRAS 1_NRAS 2_NRAS 3	37	None	NA	NA	Not Available	Not Available
	Validation	ValidationMSICRC54	49	29.2772	PASS	2646	MSI-H / MMR deficient	MIP Amplicon Sequencing	BRAF c.1799T>A	0.19	1087	PASS	3445	BRAF c.1799T>A	0.2	1844	MIP Amplicon Sequencing	MIP Amplicon Sequencing
	Validation	ValidationMSICRC55	19	28.0095	PASS	1582.5	MSI-H / MMR deficient	MIP Amplicon Sequencing	BRAF c.1799T>A	0.203	729	PASS	2718	BRAF c.1799T>A	0.19	1605	MIP Amplicon Sequencing	MIP Amplicon Sequencing
	Validation	ValidationMSSCRC1	<1	-23.1291	PASS	849	MSS / MMR proficient	MSI Analysis System v1.2 (Promega)	KRAS c.34G>T	0.364	2643	PASS	1086	None	NA	NA	Not Available	Not Available
	Validation	ValidationMSSCRC2	<1	-19.4305	PASS	268.5	MSS / MMR proficient	MSI Analysis System v1.2 (Promega)	KRAS c.38G>A	0.041	1086	BRAF	480	None	NA	NA	Not Available	Not Available
	Validation	ValidationMSSCRC3	<1	-15.6568	PASS	280	MSS / MMR proficient	MSI Analysis System v1.2 (Promega)	None	NA	NA	PASS	443	None	NA	NA	Not Available	Not Available
	Validation	ValidationMSSCRC4	2	-18.1635	PASS	544	MSS / MMR proficient	MSI Analysis System v1.2 (Promega)	None	NA	NA	PASS	932	None	NA	NA	Not Available	Not Available
	Validation	ValidationMSSCRC5	<1	-3.69465	FAIL	19.5	MSS / MMR proficient	MSI Analysis System v1.2 (Promega)	None	NA	NA	BRAF_KRAS 1_KRAS 2_KRAS 3_NRAS 1_NRAS 2_NRAS 3	24	None	NA	NA	Not Available	Not Available
	Validation	ValidationMSSCRC6	1	-7.01048	PASS	474.5	MSS / MMR proficient	MSI Analysis System v1.2 (Promega)	None	NA	NA	PASS	1188	None	NA	NA	Not Available	Not Available
	Validation	ValidationMSSCRC7	<1	-22.7784	PASS	463	MSS / MMR proficient	MSI Analysis System v1.2 (Promega)	KRAS c.34G>T	0.269	1238	NRAS 3	1041	None	NA	NA	Not Available	Not Available
	Validation	ValidationMSSCRC8	<1	-21.8493	PASS	694.5	MSS / MMR proficient	MSI Analysis System v1.2 (Promega)	None	NA	NA	PASS	1110	None	NA	NA	Not Available	Not Available
	Validation	ValidationMSSCRC9	35	-10.9474	PASS	669.5	MSS / MMR proficient	MSI Analysis System v1.2 (Promega)	None	NA	NA	NRAS 2	1202	None	NA	NA	Not Available	Not Available
	Validation	ValidationMSSCRC10	1	-3.48608	FAIL	44.5	MSS / MMR proficient	MSI Analysis System v1.2 (Promega)	None	NA	NA	BRAF_KRAS 1_KRAS 3_NRAS 1_NRAS 3	125	None	NA	NA	Not Available	Not Available
	Validation	ValidationMSSCRC11	10	-17.5186	PASS	126.5	MSS / MMR proficient	MSI Analysis System v1.2 (Promega)	KRAS c.181C>A	0.305	1392	BRAF_KRAS 3_NRAS 3	409	KRAS c.181C>A	NA	NA	Not Available	MassARRAY
	Validation	ValidationMSSCRC12	<1	-2.00004	FAIL	32.5	MSS / MMR proficient	MSI Analysis System v1.2 (Promega)	None	NA	NA	BRAF_KRAS 1_KRAS 2_KRAS 3_NRAS 1_NRAS 2_NRAS 3	80	None	NA	NA	Not Available	Not Available
	Validation	ValidationMSSCRC13	<1	-5.70526	FAIL	70.5	MSS / MMR proficient	Immunohistochemistry	None	NA	NA	BRAF_KRAS 1_KRAS 3_NRAS 1_NRAS 2_NRAS 3	65	None	NA	NA	HRM	Not Available
	Validation	ValidationMSSCRC14	84	-19.2221	PASS	1458	MSS / MMR proficient	Immunohistochemistry	KRAS c.35G>T_NRAS c.182A>G	0.306_0.055	4695_4315	PASS	2839	KRAS c.35G>T_NRAS c.182A>G	0.31_0.08	577_581	HRM and MIP Amplicon Sequencing	MIP Amplicon Sequencing
	Validation	ValidationMSSCRC15	5	-15.5363	PASS	983	MSS / MMR proficient	MSI Analysis System v1.2 (Promega)	KRAS c.38G>A	0.244	1404	PASS	1400	None	NA	NA	Not Available	Not Available
	Validation	ValidationMSSCRC16	50	-22.3804	PASS	2110.5	MSS / MMR proficient	MSI Analysis System v1.2 (Promega)	KRAS c.437C>T	0.303	4164	PASS	3570	KRAS c.437C>T	NA	NA	Not Available	MassARRAY
	Validation	ValidationMSSCRC17	<1	-19.4025	PASS	224	MSS / MMR proficient	MSI Analysis System v1.2 (Promega)	None	NA	NA	BRAF_NRAS 1_NRAS 2_NRAS 3	249	None	NA	NA	Not Available	Not Available
	Validation	ValidationMSSCRC18	5	-19.2974	PASS	867	MSS / MMR proficient	MSI Analysis System v1.2 (Promega)	None	NA	NA	PASS	857	None	NA	NA	Not Available	Not Available
	Validation	ValidationMSSCRC19	5	-21.8493	PASS	446	MSS / MMR proficient	MSI Analysis System v1.2 (Promega)	NRAS c.37G>A	0.011	664	BRAF_KRAS 3	418	None	NA	NA	Not Available	Not Available
	Validation	ValidationMSSCRC20	<1	-22.598	PASS	723.5	MSS / MMR proficient	MSI Analysis System v1.2 (Promega)	KRAS c.182A>G	0.163	2539	PASS	1018	KRAS c.182A>G	0.19	615	HRM and MIP Amplicon Sequencing	MassARRAY and MIP Amplicon Sequencing
	Validation	ValidationMSSCRC21	10	-19.1378	PASS	791.5	MSS / MMR proficient	MSI Analysis System v1.2 (Promega)	KRAS c.35G>T	0.188	983	PASS	971	None	NA	NA	HRM	Not Available
	Validation	ValidationMSSCRC22	5	-18.1635	PASS	873.5	MSS / MMR proficient	MSI Analysis System v1.2 (Promega)	KRAS c.38G>A	0.264	1728	PASS	1733	None	NA	NA	HRM	Not Available
	Validation	ValidationMSSCRC23	10	-19.4074	PASS	1142	MSS / MMR proficient	MSI Analysis System v1.2 (Promega)	KRAS c.34G>A	0.255	4324	PASS	3873	KRAS c.34G>A	0.22	637	HRM and MIP Amplicon Sequencing	MIP Amplicon Sequencing
	Validation	ValidationMSSCRC24	15	-22.598	PASS	1095.5	MSS / MMR proficient	MSI Analysis System v1.2 (Promega)	KRAS c.35G>A	0.312	1552	PASS	1994	None	NA	NA	Not Available	Not Available
	Validation	ValidationMSSCRC25	5	-23.1291	PASS	700.5	MSS / MMR proficient	MSI Analysis System v1.2 (Promega)	None	NA	NA	PASS	1347	None	NA	NA	Not Available	Not Available
	Validation	ValidationMSSCRC26	2	-7.95163	PASS	1080	MSS / MMR proficient	MSI Analysis System v1.2 (Promega)	BRAF c.1799T>A_KRAS c.183A>C	0.015_0.347	547_4917	PASS	2105	KRAS c.183A>C	0.23	702	MIP Amplicon Sequencing (BRAF failed)	MIP Amplicon Sequencing (BRAF failed)
	Validation	ValidationMSSCRC27	3	-15.5325	PASS	1131	MSS / MMR proficient	MSI Analysis System v1.2 (Promega)	KRAS c.35G>A	0.013	714	BRAF	918	None	NA	NA	Not Available	MassARRAY
	Validation	ValidationMSSCRC28	1	-4.30278	PASS	117.5	MSS / MMR proficient	MSI Analysis System v1.2 (Promega)	None	NA	NA	BRAF_KRAS 1_KRAS 3	386	None	NA	NA	Not Available	Not Available
	Validation	ValidationMSSCRC29	21	-22.598	PASS	2741.5	MSS / MMR proficient	MSI Analysis System v1.2 (Promega)	None	NA	NA	PASS	4182	None	NA	NA	Not Available	Not Available
	Validation	ValidationMSSCRC30	<1	-15.5325	PASS	542.5	MSS / MMR proficient	MSI Analysis System v1.2 (Promega)	KRAS c.38G>A	0.528	1391	BRAF	1290	None	NA	NA	Not Available	Not Available
	Validation	ValidationMSSCRC31	2	-15.2829	PASS	1380	MSS / MMR proficient	MSI Analysis System v1.2 (Promega)	KRAS c.35G>T	0.451	1058	BRAF	1293	None	NA	NA	Not Available	Not Available
	Validation	ValidationMSSCRC32	65.1	-21.8493	PASS	1041.5	MSS / MMR proficient	MSI Analysis System v1.2 (Promega)	None	NA	NA	PASS	5486	None	NA	NA	MIP Amplicon Sequencing	MassARRAY and MIP Amplicon Sequencing
	Validation	ValidationMSSCRC33	94	NA	FAIL	1	MSS / MMR proficient	MSI Analysis System v1.2 (Promega)	None	NA	NA	BRAF_KRAS 3_NRAS 1	2882	None	NA	NA	Not Available	Not Available
	Validation	ValidationMSSCRC34	86	-19.7533	PASS	641	MSS / MMR proficient	MSI Analysis System v1.2 (Promega)	KRAS c.38G>A	0.319	7432	NRAS 2	2013	KRAS c.38G>A	NA	NA	Not Available	MassARRAY
	Validation	ValidationMSSCRC35	60.5	NA	FAIL	1	MSS / MMR proficient	MSI Analysis System v1.2 (Promega)	None	NA	NA	BRAF_KRAS 1_KRAS 3_NRAS 1_NRAS 2_NRAS 3	7	None	NA	NA	Not Available	Not Available
	Validation	ValidationMSSCRC36	19	-20.1792	PASS	2011	MSS / MMR proficient	MSI Analysis System v1.2 (Promega)	None	NA	NA	PASS	4912	None	NA	NA	Not Available	Not Available
	Validation	ValidationMSSCRC37	45	-1.99564	FAIL	2	MSS / MMR proficient	MSI Analysis System v1.2 (Promega)	KRAS c.35G>A_KRAS c.183A>C	0.02_0.279	3376_23424	BRAF_NRAS 1	1780	None	NA	NA	Not Available	Not Available
	Validation	ValidationMSSCRC38	21	-23.527	PASS	1654.5	MSS / MMR proficient	MSI Analysis System v1.2 (Promega)	None	NA	NA	PASS	3126	None	NA	NA	Not Available	Not Available
	Validation	ValidationMSSCRC39	91	-23.1291	PASS	597	MSS / MMR proficient	MSI Analysis System v1.2 (Promega)	NRAS c.34G>T	0.173	7147	PASS	7147	NRAS c.34G>T	0.19	2198	MIP Amplicon Sequencing	MIP Amplicon Sequencing
	Validation	ValidationMSSCRC40	93.9	-6.01363	FAIL	86.5	MSS / MMR proficient	MSI Analysis System v1.2 (Promega)	BRAF c.1799T>A	0.386	2752	PASS	6765	BRAF c.1799T>A	0.32	1656	MIP Amplicon Sequencing	MassARRAY and MIP Amplicon Sequencing
	Validation	ValidationMSSCRC41	22	-21.8493	PASS	2093.5	MSS / MMR proficient	MSI Analysis System v1.2 (Promega)	None	NA	NA	BRAF	1847	None	NA	NA	Not Available	MassARRAY
	Validation	ValidationMSSCRC42	224	-22.2473	PASS	3421	MSS / MMR proficient	MIP Amplicon Sequencing	KRAS c.35G>T_KRAS c.35G>A	0.145_0.049	6219_6219	PASS	5451	KRAS c.35G>T_KRAS c.35G>A	0.15_0.05	3955_3955	MIP Amplicon Sequencing	MassARRAY and MIP Amplicon Sequencing
	Validation	ValidationMSSCRC43	21	-22.3804	PASS	2588	MSS / MMR proficient	MSI Analysis System v1.2 (Promega)	None	NA	NA	PASS	3462	None	NA	NA	Not Available	Not Available
	Validation	ValidationMSSCRC44	78	-10.7697	FAIL	29	MSS / MMR proficient	MSI Analysis System v1.2 (Promega)	None	NA	NA	PASS	7387	None	NA	NA	MIP Amplicon Sequencing	MassARRAY and MIP Amplicon Sequencing
	Validation	ValidationMSSCRC45	277	-21.8493	PASS	1766.5	MSS / MMR proficient	MSI Analysis System v1.2 (Promega)	KRAS c.436G>A	0.214	5279	PASS	4428	KRAS c.436G>A	0.16	576	MIP Amplicon Sequencing	MassARRAY and MIP Amplicon Sequencing
	Validation	ValidationMSSCRC46	<1	-23.1291	PASS	534.5	MSS / MMR proficient	MSI Analysis System v1.2 (Promega)	None	NA	NA	BRAF_KRAS 3	582	None	NA	NA	Not Available	MassARRAY
	Validation	ValidationMSSCRC47	2	-13.6818	FAIL	60	MSS / MMR proficient	MSI Analysis System v1.2 (Promega)	KRAS c.175G>A	0.015	342	BRAF_KRAS 1_KRAS 3_NRAS 1_NRAS 2_NRAS 3	90	KRAS c.35G>A	NA	NA	Not Available	MassARRAY
	Validation	ValidationMSSCRC48	47	-8.89899	FAIL	16.5	MSS / MMR proficient	MSI Analysis System v1.2 (Promega)	KRAS c.38G>A	0.229	3573	KRAS 3	1857	KRAS c.38G>A	NA	NA	Not Available	MassARRAY
	Validation	ValidationMSSCRC49	1	-16.2175	PASS	163.5	MSS / MMR proficient	MSI Analysis System v1.2 (Promega)	None	NA	NA	BRAF_KRAS 3_NRAS 3	288	None	NA	NA	Not Available	MassARRAY
	Validation	ValidationMSSCRC50	2	-21.8493	PASS	2904	MSS / MMR proficient	MSI Analysis System v1.2 (Promega)	NRAS c.35G>A	0.374	2326	PASS	3248	NRAS c.35G>A	NA	NA	Not Available	MassARRAY
	Validation	ValidationMSSCRC51	97	-5.68588	FAIL	10	MSS / MMR proficient	MSI Analysis System v1.2 (Promega)	KRAS c.35G>A	0.195	329	BRAF_KRAS 3	407	KRAS c.35G>A	0.3	966	MIP Amplicon Sequencing	MassARRAY and MIP Amplicon Sequencing
	Validation	ValidationMSSCRC52	2	-22.3804	PASS	363	MSS / MMR proficient	MSI Analysis System v1.2 (Promega)	None	NA	NA	KRAS 3	400	None	NA	NA	HRM	MassARRAY
	Validation	ValidationMSSCRC53	12	0	FAIL	6.5	MSS / MMR proficient	MSI Analysis System v1.2 (Promega)	None	NA	NA	BRAF_KRAS 1_KRAS 2_KRAS 3_NRAS 1_NRAS 2_NRAS 3	9	None	NA	NA	MIP Amplicon Sequencing	MassARRAY and MIP Amplicon Sequencing
	Validation	ValidationMSSCRC54	17	-17.0541	PASS	102	MSS / MMR proficient	MSI Analysis System v1.2 (Promega)	None	NA	NA	BRAF_KRAS 1_KRAS 3_NRAS 1_NRAS 3	165	None	NA	NA	Not Available	MassARRAY
	Validation	ValidationMSSCRC55	237	-10.2926	FAIL	29.5	MSS / MMR proficient	MSI Analysis System v1.2 (Promega)	None	NA	NA	PASS	1298	None	NA	NA	Not Available	MassARRAY
	Validation	ValidationMSSCRC56	6	-3.99127	FAIL	26.5	MSS / MMR proficient	MSI Analysis System v1.2 (Promega)	None	NA	NA	BRAF_KRAS 1_KRAS 2_KRAS 3_NRAS 1_NRAS 2_NRAS 3	53	None	NA	NA	MIP Amplicon Sequencing	MassARRAY and MIP Amplicon Sequencing
	Validation	ValidationMSSCRC57	89	NA	FAIL	0	MSS / MMR proficient	MSI Analysis System v1.2 (Promega)	None	NA	NA	KRAS 1_KRAS 2_NRAS 1	0	KRAS c.38G>A	NA	NA	Not Available	MassARRAY
	Validation	ValidationMSSCRC58	146	-1.99564	FAIL	5.5	MSS / MMR proficient	MSI Analysis System v1.2 (Promega)	KRAS c.35G>A	0.051	2517	BRAF	1808	None	NA	NA	Not Available	MassARRAY
	Validation	ValidationMSSCRC59	490	NA	FAIL	0	MSS / MMR proficient	MSI Analysis System v1.2 (Promega)	None	NA	NA	BRAF_KRAS 1_KRAS 3_NRAS 1_NRAS 2_NRAS 3	31	KRAS c.35G>A	NA	NA	Not Available	MassARRAY
	Validation	ValidationMSSCRC60	214	-1.99564	FAIL	2.5	MSS / MMR proficient	MSI Analysis System v1.2 (Promega)	KRAS c.35G>A	0.325	548	BRAF_NRAS 3	440	KRAS c.35G>A	0.33	676	MIP Amplicon Sequencing	MIP Amplicon Sequencing
	Validation	ValidationMSSCRC61	21	-23.1291	PASS	2271	MSS / MMR proficient	MSI Analysis System v1.2 (Promega)	KRAS c.183A>T	0.406	9717	PASS	3715	KRAS c.183A>T	0.43	528	MIP Amplicon Sequencing	MIP Amplicon Sequencing
	Validation	ValidationMSSCRC62	276	-1.99564	FAIL	6	MSS / MMR proficient	MSI Analysis System v1.2 (Promega)	None	NA	NA	BRAF	1644	None	NA	NA	MIP Amplicon Sequencing	MassARRAY and MIP Amplicon Sequencing
	Validation	ValidationMSSCRC63	118	NA	FAIL	0	MSS / MMR proficient	MSI Analysis System v1.2 (Promega)	None	NA	NA	BRAF_KRAS 1_KRAS 3_NRAS 1_NRAS 2_NRAS 3	38	None	NA	NA	Not Available	MassARRAY
	Validation	ValidationMSSCRC64	2	-1.99564	FAIL	6	MSS / MMR proficient	MSI Analysis System v1.2 (Promega)	None	NA	NA	BRAF_KRAS 1_KRAS 2_KRAS 3_NRAS 1_NRAS 2_NRAS 3	17	NRAS c.37G>C	NA	NA	Not Available	MassARRAY
	Validation	ValidationMSSCRC65	288	-18.4476	PASS	1645.5	MSS / MMR proficient	MIP Amplicon Sequencing	KRAS c.38G>A	0.15	9805	PASS	8322	KRAS c.38G>A	0.17	2482	MIP Amplicon Sequencing	MIP Amplicon Sequencing
	Validation	ValidationMSSCRC66	64	-22.9959	PASS	2537	MSS / MMR proficient	MIP Amplicon Sequencing	None	NA	NA	PASS	4076	None	NA	NA	MIP Amplicon Sequencing	MIP Amplicon Sequencing
	Validation	ValidationMSSCRC67	50	-22.598	PASS	1785.5	MSS / MMR proficient	MIP Amplicon Sequencing	None	NA	NA	PASS	2081	None	NA	NA	MIP Amplicon Sequencing	MIP Amplicon Sequencing
	Validation	ValidationMSSCRC68	100	-22.3804	PASS	2256	MSS / MMR proficient	MIP Amplicon Sequencing	KRAS c.35G>A	0.213	3644	PASS	3655	KRAS c.35G>A	0.22	4110	MIP Amplicon Sequencing	MIP Amplicon Sequencing
	Validation	ValidationMSSCRC69	268	-19.0046	PASS	2834	MSS / MMR proficient	MIP Amplicon Sequencing	KRAS c.38G>A	0.326	6668	PASS	5380	KRAS c.38G>A	0.33	5931	MIP Amplicon Sequencing	MIP Amplicon Sequencing
	Validation	ValidationMSSCRC70	208	-20.8538	PASS	3557	MSS / MMR proficient	MIP Amplicon Sequencing	None	NA	NA	PASS	5706	None	NA	NA	MIP Amplicon Sequencing	MIP Amplicon Sequencing
	Validation	ValidationMSSCRC71	256	-23.1291	PASS	3152.5	MSS / MMR proficient	MIP Amplicon Sequencing	None	NA	NA	PASS	6832	None	NA	NA	MIP Amplicon Sequencing	MIP Amplicon Sequencing
	Validation	ValidationMSSCRC72	73	-22.598	PASS	2642.5	MSS / MMR proficient	MIP Amplicon Sequencing	NRAS c.35G>A	0.245	4614	PASS	4620	NRAS c.35G>A	0.25	5953	MIP Amplicon Sequencing	MIP Amplicon Sequencing
	Validation	ValidationMSSCRC73	17	-22.3804	PASS	2154	MSS / MMR proficient	MIP Amplicon Sequencing	KRAS c.38G>A	0.01	1527	BRAF	2452	KRAS c.38G>A	0.02	1009	MIP Amplicon Sequencing	MIP Amplicon Sequencing
	Validation	ValidationMSSCRC74	19	-23.1291	PASS	2620.5	MSS / MMR proficient	MIP Amplicon Sequencing	KRAS c.35G>A	0.655	2125	BRAF	2450	None	NA	NA	Not Available	Not Available
	Validation	ValidationMSSCRC75	33	-22.3804	PASS	2841.5	MSS / MMR proficient	MIP Amplicon Sequencing	None	NA	NA	BRAF	2718	BRAF c.1799T>A	0.2	1571	MIP Amplicon Sequencing	MIP Amplicon Sequencing
	Validation	ValidationMSSCRC76	65	-22.598	PASS	2781.5	MSS / MMR proficient	MIP Amplicon Sequencing	None	NA	NA	BRAF	4956	None	NA	NA	MIP Amplicon Sequencing	MIP Amplicon Sequencing
	Validation	ValidationMSSCRC77	48	-22.598	PASS	3071	MSS / MMR proficient	MIP Amplicon Sequencing	None	NA	NA	BRAF	3581	None	NA	NA	MIP Amplicon Sequencing	MIP Amplicon Sequencing
	Validation	ValidationMSSCRC78	24	-18.5614	PASS	3504.5	MSS / MMR proficient	MIP Amplicon Sequencing	None	NA	NA	PASS	2422	None	NA	NA	MIP Amplicon Sequencing	MIP Amplicon Sequencing
	Validation	ValidationMSSCRC79	7	-23.1291	PASS	2708.5	MSS / MMR proficient	MIP Amplicon Sequencing	None	NA	NA	PASS	3966	None	NA	NA	MIP Amplicon Sequencing	MIP Amplicon Sequencing
	Validation	ValidationMSSCRC80	31	-21.8493	PASS	2103.5	MSS / MMR proficient	MIP Amplicon Sequencing	None	NA	NA	BRAF	2420	None	NA	NA	MIP Amplicon Sequencing	MIP Amplicon Sequencing
	Validation	ValidationMSSCRC81	254	-18.4433	PASS	3513	MSS / MMR proficient	MIP Amplicon Sequencing	None	NA	NA	PASS	7103	None	NA	NA	MIP Amplicon Sequencing	MIP Amplicon Sequencing
	Validation	ValidationMSSCRC82	196	-21.8493	PASS	2202.5	MSS / MMR proficient	MIP Amplicon Sequencing	None	NA	NA	PASS	4979	None	NA	NA	MIP Amplicon Sequencing	MIP Amplicon Sequencing
	Validation	ValidationMSSCRC83	62	-22.9959	PASS	4724.5	MSS / MMR proficient	MIP Amplicon Sequencing	KRAS c.38G>A	0.239	7267	PASS	6833	KRAS c.38G>A	0.23	3502	MIP Amplicon Sequencing	MIP Amplicon Sequencing
	EQA	EQAMSICRC1	50	27.3602	PASS	2864	MSI-H / MMR deficient	EQA Standard	None	NA	NA	PASS	3379	NA	NA	NA	Not Available	Not Available
	EQA	EQAMSICRC2	7	24.8083	PASS	315	MSI-H / MMR deficient	EQA Standard	BRAF c.1799T>A	0.283	466	NRAS 1_NRAS 3	1550	NA	NA	NA	Not Available	Not Available
	EQA	EQAMSICRC3	28	29.3948	PASS	826.5	MSI-H / MMR deficient	EQA Standard	BRAF c.1799T>A	0.156	655	PASS	2616	NA	NA	NA	Not Available	Not Available
	EQA	EQAMSICRC4	54	24.8171	PASS	1810.5	MSI-H / MMR deficient	EQA Standard	BRAF c.1799T>A	0.159	1188	PASS	1912	NA	NA	NA	Not Available	Not Available
	EQA	EQAMSSCRC1	13	-21.8493	PASS	2008	MSS / MMR proficient	EQA Standard	BRAF c.1799T>A	0.241	2264	PASS	2342	NA	NA	NA	Not Available	Not Available
	EQA	EQAMSSCRC2	10	-14.7876	PASS	725.5	MSS / MMR proficient	EQA Standard	KRAS c.38G>A	0.433	4906	PASS	3078	NA	NA	NA	Not Available	Not Available
	EQA	EQAMSSCRC3	27	-21.8493	PASS	946	MSS / MMR proficient	EQA Standard	BRAF c.1799T>A	0.321	948	PASS	2349	NA	NA	NA	Not Available	Not Available
	EQA	EQAMSSCRC4	80.7	-15.0133	PASS	611	MSS / MMR proficient	EQA Standard	None	NA	NA	PASS	6236	NA	NA	NA	Not Available	Not Available
	Dilutions and purification repeats	ValidationMSICRC41Diluted	40	27.3236	PASS	2064.5	MSI-H / MMR deficient	MSI Analysis System v1.2 (Promega)	KRAS c.35G>T	0.218	8252	PASS	4860	None	NA	NA	HRM	Not Available
	Dilutions and purification repeats	ValidationMSICRC46Diluted	27.5	17.3575	PASS	1316	MSI-H / MMR deficient	MSI Analysis System v1.2 (Promega)	BRAF c.1799T>A	0.103	720	PASS	7243	BRAF c.1799T>A	0.02	933	HRM and MIP Amplicon Sequencing	MassARRAY and MIP Amplicon Sequencing
	Dilutions and purification repeats	ValidationMSICRC49Diluted	80	28.7581	PASS	2108	MSI-H / MMR deficient	MSI Analysis System v1.2 (Promega)	BRAF c.1799T>A	0.213	1805	PASS	5649	BRAF c.1799T>A	0.05	811	HRM and MIP Amplicon Sequencing	MassARRAY and MIP Amplicon Sequencing
	Dilutions and purification repeats	ValidationMSICRC49Purified	54.32	28.7581	PASS	2282	MSI-H / MMR deficient	MSI Analysis System v1.2 (Promega)	BRAF c.1799T>A	0.206	2590	PASS	3670	BRAF c.1799T>A	0.05	811	HRM and MIP Amplicon Sequencing	MassARRAY and MIP Amplicon Sequencing
	Dilutions and purification repeats	ValidationMSICRC7Diluted	40	NA	FAIL	0	MSI-H / MMR deficient	MSI Analysis System v1.2 (Promega)	None	NA	NA	NRAS 1_NRAS 2_NRAS 3	1	None	NA	NA	HRM	Not Available
	Dilutions and purification repeats	ValidationMSSCRC33Diluted	14.5	-18.6946	PASS	563	MSS / MMR proficient	MSI Analysis System v1.2 (Promega)	None	NA	NA	PASS	1475	None	NA	NA	Not Available	Not Available
	Dilutions and purification repeats	ValidationMSSCRC35Diluted	37.75	-17.071	PASS	102	MSS / MMR proficient	MSI Analysis System v1.2 (Promega)	None	NA	NA	PASS	5304	None	NA	NA	Not Available	Not Available
	Dilutions and purification repeats	ValidationMSSCRC35Purified	20.96	-21.8493	PASS	2013	MSS / MMR proficient	MSI Analysis System v1.2 (Promega)	None	NA	NA	PASS	3106	None	NA	NA	Not Available	Not Available
	Dilutions and purification repeats	ValidationMSSCRC37Diluted	11.25	-22.3804	PASS	515	MSS / MMR proficient	MSI Analysis System v1.2 (Promega)	KRAS c.35G>A_KRAS c.183A>C	0.019_0.263	5387_8900	PASS	2366	None	NA	NA	Not Available	Not Available
	Dilutions and purification repeats	ValidationMSSCRC37Purified	22.44	-18.6946	PASS	919.5	MSS / MMR proficient	MSI Analysis System v1.2 (Promega)	BRAF c.1799T>A_KRAS c.35G>A_KRAS c.38G>A_KRAS c.183A>C	0.012_0.013_0.013_0.152	1690_4045_4034_13711	PASS	1751	None	NA	NA	Not Available	Not Available
	Dilutions and purification repeats	ValidationMSSCRC40Diluted	48.75	-14.4822	PASS	2060	MSS / MMR proficient	MSI Analysis System v1.2 (Promega)	BRAF c.1799T>A	0.434	1892	PASS	4977	BRAF c.1799T>A	0.32	1656	MIP Amplicon Sequencing	MassARRAY and MIP Amplicon Sequencing
	Dilutions and purification repeats	ValidationMSSCRC44Diluted	48.75	-22.3804	PASS	1590	MSS / MMR proficient	MSI Analysis System v1.2 (Promega)	None	NA	NA	PASS	5673	None	NA	NA	MIP Amplicon Sequencing	MassARRAY and MIP Amplicon Sequencing
	Dilutions and purification repeats	ValidationMSSCRC44Purified	31.08	-22.3804	PASS	2121.5	MSS / MMR proficient	MSI Analysis System v1.2 (Promega)	None	NA	NA	PASS	4290	None	NA	NA	MIP Amplicon Sequencing	MassARRAY and MIP Amplicon Sequencing
	Dilutions and purification repeats	ValidationMSSCRC48Diluted	11.75	-20.8537	PASS	366.5	MSS / MMR proficient	MSI Analysis System v1.2 (Promega)	KRAS c.38G>A	0.212	9957	PASS	7827	KRAS c.38G>A	NA	NA	Not Available	MassARRAY
	Dilutions and purification repeats	ValidationMSSCRC51Diluted	24.25	-21.8493	PASS	1205	MSS / MMR proficient	MSI Analysis System v1.2 (Promega)	KRAS c.35G>A	0.201	6118	PASS	6123	KRAS c.35G>A	0.3	966	MIP Amplicon Sequencing	MassARRAY and MIP Amplicon Sequencing
	Dilutions and purification repeats	ValidationMSSCRC55Diluted	59.25	-22.598	PASS	1666.5	MSS / MMR proficient	MSI Analysis System v1.2 (Promega)	None	NA	NA	PASS	8981	None	NA	NA	Not Available	MassARRAY
	Dilutions and purification repeats	ValidationMSSCRC55Purified	62.16	-22.598	PASS	3834	MSS / MMR proficient	MSI Analysis System v1.2 (Promega)	None	NA	NA	PASS	3976	None	NA	NA	Not Available	MassARRAY
	Dilutions and purification repeats	ValidationMSSCRC57Diluted	22.25	-23.1291	PASS	362.5	MSS / MMR proficient	MSI Analysis System v1.2 (Promega)	KRAS c.38G>A	0.265	2343	PASS	2351	KRAS c.38G>A	NA	NA	Not Available	MassARRAY
	Dilutions and purification repeats	ValidationMSSCRC58Diluted	36.5	-17.4645	PASS	210	MSS / MMR proficient	MSI Analysis System v1.2 (Promega)	None	NA	NA	PASS	4188	None	NA	NA	Not Available	MassARRAY
	Dilutions and purification repeats	ValidationMSSCRC59Diluted	80	-22.7784	PASS	4525	MSS / MMR proficient	MSI Analysis System v1.2 (Promega)	KRAS c.35G>A	0.041	6868	PASS	8646	KRAS c.35G>A	NA	NA	Not Available	MassARRAY
	Dilutions and purification repeats	ValidationMSSCRC59Purified	53.14	-22.3804	PASS	2709.5	MSS / MMR proficient	MSI Analysis System v1.2 (Promega)	KRAS c.35G>A	0.047	5984	PASS	4945	KRAS c.35G>A	NA	NA	Not Available	MassARRAY
	Dilutions and purification repeats	ValidationMSSCRC60Diluted	53.5	-22.598	PASS	1938	MSS / MMR proficient	MSI Analysis System v1.2 (Promega)	KRAS c.35G>A	0.348	8884	PASS	4727	KRAS c.35G>A	0.33	676	MIP Amplicon Sequencing	MIP Amplicon Sequencing
	Dilutions and purification repeats	ValidationMSSCRC60Purified	58.86	-22.598	PASS	2796	MSS / MMR proficient	MSI Analysis System v1.2 (Promega)	KRAS c.35G>A	0.323	5529	PASS	4005	KRAS c.35G>A	0.33	676	MIP Amplicon Sequencing	MIP Amplicon Sequencing
	Dilutions and purification repeats	ValidationMSSCRC62Diluted	69	-22.2473	PASS	1177.5	MSS / MMR proficient	MSI Analysis System v1.2 (Promega)	None	NA	NA	PASS	8537	None	NA	NA	MIP Amplicon Sequencing	MassARRAY and MIP Amplicon Sequencing
	Dilutions and purification repeats	ValidationMSSCRC63Diluted	29.5	-21.8493	PASS	966.5	MSS / MMR proficient	MSI Analysis System v1.2 (Promega)	None	NA	NA	PASS	3903	None	NA	NA	Not Available	MassARRAY
	Reproducibility	ValidationMSICRC50repeat	222	25.286	PASS	3822	MSI-H / MMR deficient	MIP Amplicon Sequencing	None	NA	NA	PASS	4859	None	NA	NA	MIP Amplicon Sequencing	MIP Amplicon Sequencing
	Reproducibility	ValidationMSICRC51repeat	178	29.1435	PASS	2698	MSI-H / MMR deficient	MIP Amplicon Sequencing	BRAF c.1799T>A	0.103	4581	PASS	6229	BRAF c.1799T>A	0.1	4397	MIP Amplicon Sequencing	MIP Amplicon Sequencing
	Reproducibility	ValidationMSICRC52repeat	8	27.3602	PASS	3085	MSI-H / MMR deficient	MIP Amplicon Sequencing	BRAF c.1799T>A	0.061	1325	PASS	3817	BRAF c.1799T>A	0.07	903	MIP Amplicon Sequencing	MIP Amplicon Sequencing
	Reproducibility	ValidationMSICRC53repeat	150	NA	FAIL	2	MSI-H / MMR deficient	MSI Analysis System v1.2 (Promega)	None	NA	NA	BRAF_KRAS 1_KRAS 3_NRAS 1_NRAS 3	113	None	NA	NA	Not Available	Not Available
	Reproducibility	ValidationMSICRC54repeat	49	29.2772	PASS	2495.5	MSI-H / MMR deficient	MIP Amplicon Sequencing	BRAF c.1799T>A	0.203	1229	PASS	3794	BRAF c.1799T>A	0.2	1844	MIP Amplicon Sequencing	MIP Amplicon Sequencing
	Reproducibility	ValidationMSICRC55repeat	19	30.2772	PASS	1915.5	MSI-H / MMR deficient	MIP Amplicon Sequencing	BRAF c.1799T>A	0.158	1200	PASS	3006	BRAF c.1799T>A	0.19	1605	MIP Amplicon Sequencing	MIP Amplicon Sequencing
	Reproducibility	ValidationMSSCRC65repeat	288	-19.4433	PASS	2573	MSS / MMR proficient	MIP Amplicon Sequencing	KRAS c.38G>A	0.158	7981	PASS	7994	KRAS c.38G>A	0.17	2482	MIP Amplicon Sequencing	MIP Amplicon Sequencing
	Reproducibility	ValidationMSSCRC66repeat	64	-22.9959	PASS	2985.5	MSS / MMR proficient	MIP Amplicon Sequencing	None	NA	NA	PASS	4720	None	NA	NA	MIP Amplicon Sequencing	MIP Amplicon Sequencing
	Reproducibility	ValidationMSSCRC67repeat	50	-22.598	PASS	2103.5	MSS / MMR proficient	MIP Amplicon Sequencing	None	NA	NA	PASS	2090	None	NA	NA	MIP Amplicon Sequencing	MIP Amplicon Sequencing
	Reproducibility	ValidationMSSCRC68repeat	100	-22.3804	PASS	2215.5	MSS / MMR proficient	MIP Amplicon Sequencing	KRAS c.35G>A	0.226	3516	PASS	3515	KRAS c.35G>A	0.22	4110	MIP Amplicon Sequencing	MIP Amplicon Sequencing
	Reproducibility	ValidationMSSCRC69repeat	268	-19.0046	PASS	3156.5	MSS / MMR proficient	MIP Amplicon Sequencing	KRAS c.38G>A	0.337	6273	PASS	4816	KRAS c.38G>A	0.33	5931	MIP Amplicon Sequencing	MIP Amplicon Sequencing
	Reproducibility	ValidationMSSCRC70repeat	208	-21.2517	PASS	3474.5	MSS / MMR proficient	MIP Amplicon Sequencing	None	NA	NA	PASS	5554	None	NA	NA	MIP Amplicon Sequencing	MIP Amplicon Sequencing
	Reproducibility	ValidationMSSCRC71repeat	256	-23.527	PASS	3844	MSS / MMR proficient	MIP Amplicon Sequencing	None	NA	NA	PASS	6648	None	NA	NA	MIP Amplicon Sequencing	MIP Amplicon Sequencing
	Reproducibility	ValidationMSSCRC72repeat	73	-22.598	PASS	3274.5	MSS / MMR proficient	MIP Amplicon Sequencing	NRAS c.35G>A	0.257	4558	PASS	4916	NRAS c.35G>A	0.25	5953	MIP Amplicon Sequencing	MIP Amplicon Sequencing
	Reproducibility	ValidationMSSCRC73repeat	17	-22.7784	PASS	2233	MSS / MMR proficient	MIP Amplicon Sequencing	KRAS c.38G>A	0.024	3787	PASS	3831	KRAS c.38G>A	0.02	1009	MIP Amplicon Sequencing	MIP Amplicon Sequencing
	Reproducibility	ValidationMSSCRC74repeat	19	-23.1291	PASS	1317.5	MSS / MMR proficient	MIP Amplicon Sequencing	KRAS c.35G>A	0.669	3419	PASS	2839	None	NA	NA	Not Available	Not Available
	Reproducibility	ValidationMSSCRC75repeat	33	-22.7784	PASS	2207.5	MSS / MMR proficient	MIP Amplicon Sequencing	BRAF c.1799T>A	0.183	1583	PASS	3672	BRAF c.1799T>A	0.2	1571	MIP Amplicon Sequencing	MIP Amplicon Sequencing
	Reproducibility	ValidationMSSCRC76repeat	65	-22.598	PASS	4143	MSS / MMR proficient	MIP Amplicon Sequencing	None	NA	NA	PASS	4692	None	NA	NA	MIP Amplicon Sequencing	MIP Amplicon Sequencing
	Reproducibility	ValidationMSSCRC77repeat	48	-22.9959	PASS	3725	MSS / MMR proficient	MIP Amplicon Sequencing	None	NA	NA	PASS	5731	None	NA	NA	MIP Amplicon Sequencing	MIP Amplicon Sequencing
	Reproducibility	ValidationMSSCRC78repeat	24	-18.5614	PASS	3718	MSS / MMR proficient	MIP Amplicon Sequencing	None	NA	NA	PASS	2927	None	NA	NA	MIP Amplicon Sequencing	MIP Amplicon Sequencing
	Reproducibility	ValidationMSSCRC79repeat	7	-23.527	PASS	2265.5	MSS / MMR proficient	MIP Amplicon Sequencing	None	NA	NA	PASS	2471	None	NA	NA	MIP Amplicon Sequencing	MIP Amplicon Sequencing
	Reproducibility	ValidationMSSCRC80repeat	31	-22.2473	PASS	2862	MSS / MMR proficient	MIP Amplicon Sequencing	None	NA	NA	PASS	3074	None	NA	NA	MIP Amplicon Sequencing	MIP Amplicon Sequencing
	Reproducibility	ValidationMSSCRC81repeat	254	-18.4433	PASS	4411	MSS / MMR proficient	MIP Amplicon Sequencing	None	NA	NA	PASS	5143	None	NA	NA	MIP Amplicon Sequencing	MIP Amplicon Sequencing
	Reproducibility	ValidationMSSCRC82repeat	196	-22.2473	PASS	3932	MSS / MMR proficient	MIP Amplicon Sequencing	None	NA	NA	PASS	3931	None	NA	NA	MIP Amplicon Sequencing	MIP Amplicon Sequencing
	Reproducibility	ValidationMSSCRC83repeat	62	-22.9959	PASS	3609.5	MSS / MMR proficient	MIP Amplicon Sequencing	KRAS c.38G>A	0.234	4272	PASS	4108	KRAS c.38G>A	0.23	3502	MIP Amplicon Sequencing	MIP Amplicon Sequencing
	TumourContent	MixSeries1Pct10Replicate1	20	2.67535	PASS	2056	NA	Not Available	KRAS c.38G>A	0.022	4884	PASS	4891	NA	NA	NA	Not Available	Not Available
	TumourContent	MixSeries1Pct10Replicate2	20	2.67535	PASS	2173.5	NA	Not Available	KRAS c.38G>A	0.028	2934	PASS	5175	NA	NA	NA	Not Available	Not Available
	TumourContent	MixSeries1Pct10Replicate3	20	-1.01048	PASS	2175.5	NA	Not Available	KRAS c.38G>A	0.023	3629	PASS	4274	NA	NA	NA	Not Available	Not Available
	TumourContent	MixSeries1Pct1p25Replicate1	20	-22.3804	PASS	1666	NA	Not Available	None	NA	NA	PASS	3895	NA	NA	NA	Not Available	Not Available
	TumourContent	MixSeries1Pct1p25Replicate2	20	-22.3804	PASS	1841	NA	Not Available	None	NA	NA	PASS	4224	NA	NA	NA	Not Available	Not Available
	TumourContent	MixSeries1Pct1p25Replicate3	20	-22.3804	PASS	2012.5	NA	Not Available	None	NA	NA	PASS	4791	NA	NA	NA	Not Available	Not Available
	TumourContent	MixSeries1Pct2p5Replicate1	20	-22.3804	PASS	2038	NA	Not Available	None	NA	NA	PASS	5358	NA	NA	NA	Not Available	Not Available
	TumourContent	MixSeries1Pct2p5Replicate2	20	-22.3804	PASS	2747	NA	Not Available	None	NA	NA	PASS	5423	NA	NA	NA	Not Available	Not Available
	TumourContent	MixSeries1Pct2p5Replicate3	20	-22.3804	PASS	3105	NA	Not Available	None	NA	NA	PASS	4958	NA	NA	NA	Not Available	Not Available
	TumourContent	MixSeries1Pct5Replicate1	20	-18.3892	PASS	2389	NA	Not Available	KRAS c.38G>A	0.012	5041	PASS	5304	NA	NA	NA	Not Available	Not Available
	TumourContent	MixSeries1Pct5Replicate2	20	-18.3892	PASS	2122	NA	Not Available	None	NA	NA	PASS	5299	NA	NA	NA	Not Available	Not Available
	TumourContent	MixSeries1Pct5Replicate3	20	-18.3892	PASS	2008	NA	Not Available	KRAS c.38G>A	0.012	3611	PASS	4273	NA	NA	NA	Not Available	Not Available
	TumourContent	MixSeries2Pct10Replicate1	20	29.1435	PASS	1595	NA	Not Available	KRAS c.38G>A	0.076	2634	PASS	3535	NA	NA	NA	Not Available	Not Available
	TumourContent	MixSeries2Pct10Replicate2	20	25.4577	PASS	2209.5	NA	Not Available	KRAS c.38G>A	0.071	3868	PASS	3939	NA	NA	NA	Not Available	Not Available
	TumourContent	MixSeries2Pct10Replicate3	20	25.7676	PASS	1932.5	NA	Not Available	KRAS c.38G>A	0.069	2898	PASS	2994	NA	NA	NA	Not Available	Not Available
	TumourContent	MixSeries2Pct2p5Replicate1	20	-11.3275	PASS	2467.5	NA	Not Available	KRAS c.38G>A	0.019	4418	PASS	3815	NA	NA	NA	Not Available	Not Available
	TumourContent	MixSeries2Pct2p5Replicate2	20	-15.0133	PASS	2073.5	NA	Not Available	KRAS c.38G>A	0.021	3416	PASS	3412	NA	NA	NA	Not Available	Not Available
	TumourContent	MixSeries2Pct2p5Replicate3	20	-14.3979	PASS	2004.5	NA	Not Available	KRAS c.38G>A	0.019	3799	PASS	4183	NA	NA	NA	Not Available	Not Available
	TumourContent	MixSeries2Pct5Replicate1	20	3.59621	PASS	1509.5	NA	Not Available	KRAS c.38G>A	0.037	4374	PASS	4379	NA	NA	NA	Not Available	Not Available
	TumourContent	MixSeries2Pct5Replicate2	20	-0.395058	PASS	2042.5	NA	Not Available	KRAS c.38G>A	0.034	3080	PASS	3099	NA	NA	NA	Not Available	Not Available
	TumourContent	MixSeries2Pct5Replicate3	20	0.0309103	PASS	1915	NA	Not Available	KRAS c.38G>A	0.039	3811	PASS	4082	NA	NA	NA	Not Available	Not Available
	TumourContent	MixSeries2Pct7p5Replicate1	20	26.2025	PASS	1736	NA	Not Available	KRAS c.38G>A	0.057	3879	PASS	3891	NA	NA	NA	Not Available	Not Available
	TumourContent	MixSeries2Pct7p5Replicate2	20	17.2847	PASS	1457	NA	Not Available	KRAS c.38G>A	0.048	3101	PASS	2838	NA	NA	NA	Not Available	Not Available
	TumourContent	MixSeries2Pct7p5Replicate3	20	16.0749	PASS	2340.5	NA	Not Available	KRAS c.38G>A	0.057	3775	PASS	3701	NA	NA	NA	Not Available	Not Available
	TumourContent	MixSeries3Pct10Replicate1	20	29.1435	PASS	3875	NA	Not Available	KRAS c.38G>A	0.071	5803	PASS	5809	NA	NA	NA	Not Available	Not Available
	TumourContent	MixSeries3Pct10Replicate2	20	29.1435	PASS	2423.5	NA	Not Available	KRAS c.38G>A	0.071	3415	PASS	5348	NA	NA	NA	Not Available	Not Available
	TumourContent	MixSeries3Pct10Replicate3	20	29.1435	PASS	2789.5	NA	Not Available	KRAS c.38G>A	0.073	3649	PASS	5579	NA	NA	NA	Not Available	Not Available
	TumourContent	MixSeries3Pct2p5Replicate1	20	-15.0133	PASS	1999	NA	Not Available	KRAS c.38G>A	0.02	3608	PASS	4945	NA	NA	NA	Not Available	Not Available
	TumourContent	MixSeries3Pct2p5Replicate2	20	-14.7033	PASS	3638	NA	Not Available	KRAS c.38G>A	0.016	4026	PASS	7374	NA	NA	NA	Not Available	Not Available
	TumourContent	MixSeries3Pct2p5Replicate3	20	-18.3892	PASS	2854	NA	Not Available	KRAS c.38G>A	0.015	2893	PASS	2899	NA	NA	NA	Not Available	Not Available
	TumourContent	MixSeries3Pct5Replicate1	20	12.3891	PASS	2225.5	NA	Not Available	KRAS c.38G>A	0.035	2574	PASS	3862	NA	NA	NA	Not Available	Not Available
	TumourContent	MixSeries3Pct5Replicate2	20	-4.38633	PASS	3554.5	NA	Not Available	KRAS c.38G>A	0.045	3612	PASS	4027	NA	NA	NA	Not Available	Not Available
	TumourContent	MixSeries3Pct5Replicate3	20	4.33217	PASS	3153.5	NA	Not Available	KRAS c.38G>A	0.033	3892	PASS	6289	NA	NA	NA	Not Available	Not Available
	TumourContent	MixSeries3Pct7p5Replicate1	20	22.8266	PASS	2767	NA	Not Available	KRAS c.38G>A	0.059	3499	PASS	4850	NA	NA	NA	Not Available	Not Available
	TumourContent	MixSeries3Pct7p5Replicate2	20	22.8266	PASS	2623	NA	Not Available	KRAS c.38G>A	0.053	3213	PASS	5632	NA	NA	NA	Not Available	Not Available
	TumourContent	MixSeries3Pct7p5Replicate3	20	22.8266	PASS	3345	NA	Not Available	KRAS c.38G>A	0.054	4095	PASS	7477	NA	NA	NA	Not Available	Not Available
	TruQ4	TruQ4Replicate1	23.5	31.6626	PASS	2513.5	NA	Not Available	BRAF c.1799T>G_BRAF c.1799T>A_KRAS c.34G>T_KRAS c.35G>A_KRAS c.38G>A_KRAS c.183A>C_NRAS c.182A>G	0.03_0.065_0.065_0.058_0.26_0.035_0.04	2041_2041_2649_2650_2642_7442_5400	PASS	3479	BRAF c.1799T>A_BRAF c.1799T>G_KRAS c.34G>T_KRAS c.35G>A_KRAS c.38G>A_KRAS c.183A>C_NRAS c.182A>G	0.08_0.04_0.05_0.05_0.25_0.05_0.05	NA	HorizonStandard	HorizonStandard
	TruQ4	TruQ4Replicate2	23.5	31.6626	PASS	1491	NA	Not Available	BRAF c.1799T>G_BRAF c.1799T>A_KRAS c.34G>T_KRAS c.35G>A_KRAS c.38G>A_KRAS c.183A>C_NRAS c.182A>G	0.047_0.075_0.059_0.048_0.272_0.046_0.053	1287_1287_1694_1683_1673_4862_3996	PASS	3077	BRAF c.1799T>A_BRAF c.1799T>G_KRAS c.34G>T_KRAS c.35G>A_KRAS c.38G>A_KRAS c.183A>C_NRAS c.182A>G	0.08_0.04_0.05_0.05_0.25_0.05_0.05	NA	HorizonStandard	HorizonStandard
	TruQ4	TruQ4Replicate3	23.5	29.6669	PASS	703	NA	Not Available	BRAF c.1799T>G_BRAF c.1799T>A_KRAS c.34G>T_KRAS c.35G>A_KRAS c.38G>A_KRAS c.183A>C_NRAS c.182A>G	0.039_0.069_0.064_0.057_0.281_0.044_0.059	663_663_762_760_752_7026_4524	PASS	3609	BRAF c.1799T>A_BRAF c.1799T>G_KRAS c.34G>T_KRAS c.35G>A_KRAS c.38G>A_KRAS c.183A>C_NRAS c.182A>G	0.08_0.04_0.05_0.05_0.25_0.05_0.05	NA	HorizonStandard	HorizonStandard

## Sheet: Supplementary Table S2
Supplementary Table S2: Chromosomal positions of MSI markers and BRAF, KRAS, and NRAS mutation hotspots amplified by the Newcastle MSI-Plus Assay. The primers and start and end positions for the amplicons are provided.
* Gallon et al. 2023 (PMID: 36586540); Redford et al. 2018 (PMID: 30157243)
** Coordinates for chromosomal positions are based on human reference genome build hg19.
*** NNNNNNNN = sample index sequence from Hiatt et al. 2013 (PMID: 23382536)
	MSI Marker and Mutation Hotspot Position Data								Primer Sequence and Amplicon Position Data
	ID	MSI Marker Origin*	Gene	Chromosome	Position**	MSI Marker Structure	SNP Position**	SNP ID	Forward Primer Target Sequence	Forward Primer Full Sequence***	Reverse Primer Target Sequence	Reverse Primer Full Sequence	Chromosome	Position**
	EJmono12	Gallon et al. 2023	NA (intergenic)	3	65336135-65336146	A12	NA	NA	ACTTGAGAAAGATGTGGTCAACT	CAAGCAGAAGACGGCATACGAGATNNNNNNNNACACGCACGATCCGACGGTAGTGTACTTGAGAAAGATGTGGTCAACT	ACAGGTTTACAAATTCCCACCT	AATGATACGGCGACCACCGAGATCTACACATACGAGATCCGTAATCGGGAAGCTGAAGACAGGTTTACAAATTCCCACCT	3	65336069-65336176
	AKMmono07	Gallon et al. 2023	ANKH(intronic)	5	14855958-14855970	A13	NA	NA	AAGGCCTTTTCCCTAAGGTG	CAAGCAGAAGACGGCATACGAGATNNNNNNNNACACGCACGATCCGACGGTAGTGTAAGGCCTTTTCCCTAAGGTG	TGGGGCACTTAGATTTTACAGC	AATGATACGGCGACCACCGAGATCTACACATACGAGATCCGTAATCGGGAAGCTGAAGTGGGGCACTTAGATTTTACAGC	5	14855920-14856012
	AKMmono12	Gallon et al. 2023	SLC30A10 (intronic)	1	220008901-220008912	A12	NA	NA	CCACTACTGTTTATGCAGCAAG	CAAGCAGAAGACGGCATACGAGATNNNNNNNNACACGCACGATCCGACGGTAGTGTCCACTACTGTTTATGCAGCAAG	GCTGGAGTTTTCAAATTACACTG	AATGATACGGCGACCACCGAGATCTACACATACGAGATCCGTAATCGGGAAGCTGAAGGCTGGAGTTTTCAAATTACACTG	1	220008852-220008951
	MSJmono20	Gallon et al. 2023	NA (intergenic)	8	142928089-142928101	A13	NA	NA	ATTGTACTCCAGCACGGGT	CAAGCAGAAGACGGCATACGAGATNNNNNNNNACACGCACGATCCGACGGTAGTGTATTGTACTCCAGCACGGGT	ATTTTACTTCCTCATTTTCCTGGAG	AATGATACGGCGACCACCGAGATCTACACATACGAGATCCGTAATCGGGAAGCTGAAGATTTTACTTCCTCATTTTCCTGGAG	8	142928060-142928143
	AKMmono13	Gallon et al. 2023	NA (intergenic)	2	95829922-95829933	A12	NA	NA	AATAAAAACCACCACACAGAAGG	CAAGCAGAAGACGGCATACGAGATNNNNNNNNACACGCACGATCCGACGGTAGTGTAATAAAAACCACCACACAGAAGG	GAGCTTGATTAAAGTCACAACATC	AATGATACGGCGACCACCGAGATCTACACATACGAGATCCGTAATCGGGAAGCTGAAGGAGCTTGATTAAAGTCACAACATC	2	95829895-95829971
	AKMmono02	Gallon et al. 2023	GNPAT(intronic)	1	231388450-231388461	T12	NA	NA	AACTCCTCTAAGGAATATGCTCTC	CAAGCAGAAGACGGCATACGAGATNNNNNNNNACACGCACGATCCGACGGTAGTGTAACTCCTCTAAGGAATATGCTCTC	ACACACTAGTTGCATACATGCTT	AATGATACGGCGACCACCGAGATCTACACATACGAGATCCGTAATCGGGAAGCTGAAGACACACTAGTTGCATACATGCTT	1	231388423-231388518
	AKMmono03	Gallon et al. 2023	PUM2 (intronic)	2	20514738-20514750	A13	NA	NA	GGCATTCAAGTCTAACAGAGCTTA	CAAGCAGAAGACGGCATACGAGATNNNNNNNNACACGCACGATCCGACGGTAGTGTGGCATTCAAGTCTAACAGAGCTTA	TGATGCCCATCTTTCGTACTT	AATGATACGGCGACCACCGAGATCTACACATACGAGATCCGTAATCGGGAAGCTGAAGTGATGCCCATCTTTCGTACTT	2	20514692-20514775
	MSJmono45	Gallon et al. 2023	NA (intergenic)	6	14647998-14648022	T14(C1)T10	NA	NA	TCATGCTACTGCACTCCAGC	CAAGCAGAAGACGGCATACGAGATNNNNNNNNACACGCACGATCCGACGGTAGTGTTCATGCTACTGCACTCCAGC	GGAACAGACGGGCCAAACT	AATGATACGGCGACCACCGAGATCTACACATACGAGATCCGTAATCGGGAAGCTGAAGGGAACAGACGGGCCAAACT	6	14647975-14648068
	AKMmono16	Gallon et al. 2023	NA (intergenic)	2	146400083-146400094	A12	NA	NA	ATGCATTTGCTCCTTCACACTTG	CAAGCAGAAGACGGCATACGAGATNNNNNNNNACACGCACGATCCGACGGTAGTGTATGCATTTGCTCCTTCACACTTG	CACTGAGGCAGTATCTCTGTCAT	AATGATACGGCGACCACCGAGATCTACACATACGAGATCCGTAATCGGGAAGCTGAAGCACTGAGGCAGTATCTCTGTCAT	2	146400037-146400123
	MSJmono39	Gallon et al. 2023	PIAS1 (intronic)	15	68400135-68400145	A11	NA	NA	ACTTAGCTAGATAAAACACACATTT	CAAGCAGAAGACGGCATACGAGATNNNNNNNNACACGCACGATCCGACGGTAGTGTACTTAGCTAGATAAAACACACATTT	CCATGTATCGTATTTACTGGTGGT	AATGATACGGCGACCACCGAGATCTACACATACGAGATCCGTAATCGGGAAGCTGAAGCCATGTATCGTATTTACTGGTGGT	15	68400107-68400202
	AKMmono04	Gallon et al. 2023	NA (intergenic)	2	48427470-48427482	A13	NA	NA	TGGACACTGACCAAATTGTCAAAC	CAAGCAGAAGACGGCATACGAGATNNNNNNNNACACGCACGATCCGACGGTAGTGTTGGACACTGACCAAATTGTCAAAC	AAGCAATTAAACACACTTTTGGTG	AATGATACGGCGACCACCGAGATCTACACATACGAGATCCGTAATCGGGAAGCTGAAGAAGCAATTAAACACACTTTTGGTG	2	48427425-48427514
	GM07	Redford et al. 2018	CALCR (intronic)	7	93085748-93085758	A11	93085722	rs2283006	GGGCCCTTTTAGGCATATAG	CAAGCAGAAGACGGCATACGAGATNNNNNNNNACACGCACGATCCGACGGTAGTGTGGGCCCTTTTAGGCATATAG	CATATGGGGTTTGGTCACA	AATGATACGGCGACCACCGAGATCTACACATACGAGATCCGTAATCGGGAAGCTGAAGCATATGGGGTTTGGTCACA	7	93085688-93085797
	LR36	Redford et al. 2018	STPG2 (intronic)	4	98999723-98999734	A12	98999699	rs17550217	GCTGGCACTTGTGGTGAC	CAAGCAGAAGACGGCATACGAGATNNNNNNNNACACGCACGATCCGACGGTAGTGTGCTGGCACTTGTGGTGAC	TTTGCACTCTTTGCACACC	AATGATACGGCGACCACCGAGATCTACACATACGAGATCCGTAATCGGGAAGCTGAAGTTTGCACTCTTTGCACACC	4	98999669-98999773
	LR44	Redford et al. 2018	R3HCC1L (intronic)	10	99898286-99898297	A12	99898268	rs7905384	AGGCTCATTTGAGGCCAAG	CAAGCAGAAGACGGCATACGAGATNNNNNNNNACACGCACGATCCGACGGTAGTGTAGGCTCATTTGAGGCCAAG	AAAAACAGTCAAGGAACAAAAGTG	AATGATACGGCGACCACCGAGATCTACACATACGAGATCCGTAATCGGGAAGCTGAAGAAAAACAGTCAAGGAACAAAAGTG	10	99898222-99898330
	BRAF c.1799T	NA	BRAF	7	140453136	NA	NA	NA	CTGTTCAAACTGATGGGACC	CAAGCAGAAGACGGCATACGAGATNNNNNNNNACACGCACGATCCGACGGTAGTGTCTGTTCAAACTGATGGGACC	CTTCATGAAGACCTCACAGTAAA	AATGATACGGCGACCACCGAGATCTACACATACGAGATCCGTAATCGGGAAGCTGAAGCTTCATGAAGACCTCACAGTAAA	7	140453099-140453185
	KRAS c.34G	NA	KRAS	12	25398285	NA	NA	NA	ATTATAAGGCCTGCTGAAAATGACT	CAAGCAGAAGACGGCATACGAGATNNNNNNNNACACGCACGATCCGACGGTAGTGTATTATAAGGCCTGCTGAAAATGACT	TAGCTGTATCGTCAAGGCACTCTT	AATGATACGGCGACCACCGAGATCTACACATACGAGATCCGTAATCGGGAAGCTGAAGTAGCTGTATCGTCAAGGCACTCTT	12	25398250-25398337
	KRAS c.35G	NA	KRAS	12	25398284	NA	NA	NA
	KRAS c.37G	NA	KRAS	12	25398282	NA	NA	NA
	KRAS c.38G	NA	KRAS	12	25398281	NA	NA	NA
	KRAS c.175G	NA	KRAS	12	25380283	NA	NA	NA	AGTCCTCATGTACTGGTCCCTC	CAAGCAGAAGACGGCATACGAGATNNNNNNNNACACGCACGATCCGACGGTAGTGTAGTCCTCATGTACTGGTCCCTC	ACCTGTCTCTTGGATATTCTCGAC	AATGATACGGCGACCACCGAGATCTACACATACGAGATCCGTAATCGGGAAGCTGAAGACCTGTCTCTTGGATATTCTCGAC	12	25380236-25380310
	KRAS c.181C	NA	KRAS	12	25380277	NA	NA	NA
	KRAS c.182A	NA	KRAS	12	25380276	NA	NA	NA
	KRAS c.183A	NA	KRAS	12	25380275	NA	NA	NA
	KRAS c.436G	NA	KRAS	12	25378562	NA	NA	NA	ATTTCAGTGTTACTTACCTGTCTTG	CAAGCAGAAGACGGCATACGAGATNNNNNNNNACACGCACGATCCGACGGTAGTGTATTTCAGTGTTACTTACCTGTCTTG	ACAGGCTCAGGACTTAGCAA	AATGATACGGCGACCACCGAGATCTACACATACGAGATCCGTAATCGGGAAGCTGAAGACAGGCTCAGGACTTAGCAA	12	25378531-25378614
	KRAS c.437C	NA	KRAS	12	25378561	NA	NA	NA
	NRAS c.34G	NA	NRAS	1	115258748	NA	NA	NA	ACAGGTTCTTGCTGGTGTG	CAAGCAGAAGACGGCATACGAGATNNNNNNNNACACGCACGATCCGACGGTAGTGTACAGGTTCTTGCTGGTGTG	ACTGGGCCTCACCTCTATG	AATGATACGGCGACCACCGAGATCTACACATACGAGATCCGTAATCGGGAAGCTGAAGACTGGGCCTCACCTCTATG	1	115258659-115258802
	NRAS c.35G	NA	NRAS	1	115258747	NA	NA	NA
	NRAS c.37G	NA	NRAS	1	115258745	NA	NA	NA
	NRAS c.38G	NA	NRAS	1	115258744	NA	NA	NA
	NRAS c.52G	NA	NRAS	1	115258730	NA	NA	NA
	NRAS c.175G	NA	NRAS	1	115256536	NA	NA	NA	TGTATTGGTCTCTCATGGCACT	CAAGCAGAAGACGGCATACGAGATNNNNNNNNACACGCACGATCCGACGGTAGTGTTGTATTGGTCTCTCATGGCACT	AGATGGTGAAACCTGTTTGTTGGA	AATGATACGGCGACCACCGAGATCTACACATACGAGATCCGTAATCGGGAAGCTGAAGAGATGGTGAAACCTGTTTGTTGGA	1	115256497-115256573
	NRAS c.181C	NA	NRAS	1	115256530	NA	NA	NA
	NRAS c.182A	NA	NRAS	1	115256529	NA	NA	NA
	NRAS c.183A	NA	NRAS	1	115256528	NA	NA	NA
	NRAS c.436G	NA	NRAS	1	115252204	NA	NA	NA	ATGCTGAAAGCTGTACCATACCT	CAAGCAGAAGACGGCATACGAGATNNNNNNNNACACGCACGATCCGACGGTAGTGTATGCTGAAAGCTGTACCATACCT	ACGAACTGGCCAAGAGTTACG	AATGATACGGCGACCACCGAGATCTACACATACGAGATCCGTAATCGGGAAGCTGAAGACGAACTGGCCAAGAGTTACG	1	115252169-115252248
	NRAS c.437C	NA	NRAS	1	115252203	NA	NA	NA

## Sheet: Supplementary Table S3
Supplementary Table S3: Mutation hotspot variant calls by the Newcastle MSI-Plus Assay in comparison to reference result for 238 colorectal cancer (CRC) samples analysed in the training and validation cohorts.
*Variant calls are presented both as sample n and variant n as for each position there are three possible substitution variants.
**One sample, ValidationMSSCRC42, had 2 true positive variant calls at the same position (KRAS c.35G>T and KRAS c.35G>A).
	Amplicon	n CRCs with ≥250 Reads	n CRCs with ≥250 Reads AND Reference Result Available	Mutation Hotspot Position	True Positive Variant Calls (sample n; variant n)*	False Negative Variant Calls (sample n; variant n)*	False Positive Variant Calls (sample n; variant n)*	True Negative Variant Calls (sample n; variant n)*	Discordant Sample IDs, VAF of Newcastle MSI-Plus Assay
	BRAF	175/238 (73.5%)	125	BRAF c.1799T	45; 45	0; 0	1; 1	79; 329	TrainingMSSCRC46, VAF = 0.010
	KRAS 1	218/238 (91.6%)	94	KRAS c.34G	1; 1	0; 0	0; 0	93; 281	NA
				KRAS c.35G	12; 13**	0; 0	2; 2	80; 267	ValidationMSSCRC27, VAF = 0.013; ValidationMSSCRC58, VAF = 0.051
				KRAS c.37G	1; 1	0; 0	0; 0	93; 281	NA
				KRAS c.38G	8; 8	0; 0	1; 1	85; 273	TrainingMSSCRC35, VAF = 0.036
	KRAS 2	231/238 (97.1%)	100	KRAS c.175G	0; 0	0; 0	1; 1	99; 299	ValidationMSSCRC47, VAF = 0.015
				KRAS c.181C	1; 1	0; 0	0; 0	99; 299	NA
				KRAS c.182A	1; 1	0; 0	0; 0	99; 299	NA
				KRAS c.183A	3; 3	0; 0	0; 0	97; 297	NA
	KRAS 3	211/238 (88.7%)	89	KRAS c.436G	1; 1	0; 0	0; 0	88; 266	NA
				KRAS c.437C	1; 1	0; 0	0; 0	88; 266	NA
	NRAS 1	206/238 (86.6%)	94	NRAS c.34G	1; 1	0; 0	0; 0	93; 281	NA
				NRAS c.35G	2; 2	0; 0	1; 1	91; 279	TrainingMSSCRC47, VAF = 0.019
				NRAS c.37G	0; 0	0; 0	0; 0	94; 282	NA
				NRAS c.38G	0; 0	0; 0	0; 0	94; 282	NA
				NRAS c.52G	0; 0	0; 0	0; 0	94; 282	NA
	NRAS 2	221/238 (92.9%)	96	NRAS c.175G	0; 0	0; 0	0; 0	96; 288	NA
				NRAS c.181C	0; 0	0; 0	0; 0	96; 288	NA
				NRAS c.182A	2; 2	0; 0	0; 0	94; 286	NA
				NRAS c.183A	0; 0	0; 0	0; 0	96; 288	NA
	NRAS 3	213/238 (89.5%)	91	NRAS c.436G	0; 0	0; 0	0; 0	91; 273	NA
				NRAS c.437C	0; 0	0; 0	0; 0	91; 273	NA
				Total Across All Variants	79; 80	0; 0	6; 6	2030; 6259

## Sheet: Supplementary Table S4
Supplementary Table S4: Audit of Lynch syndrome screening in the Northumbrian Healthcare Trust over three one year periods representing three different testing strategies.
p values are calculated comparing to the 2022-2023 period using Fisher's exact test
* MIP amplicon sequencing according to Gallon et al. 2020 (PMID: 31471937); MSI fragment length analysis (FLA) by MSI Analysis System v1.2 (Promega); BRAF analysis by MassARRAY System (Agena)
	Audit year	CRC testing strategy*	Total CRC diagnoses, patient n	CRCs with histological confirmation of tissue invasion, patient n (% of total CRC diagnoses)	CRCs receiving an MSI test, patient n (% histologically confirmed CRCs)	MSI-H + BRAF WT CRCs, patient n (% histologically confirmed CRCs)
	18th Oct. 2022 - 17th Oct. 2023	Newcastle MSI-Plus Assay	349	299 (85.7%)	287 (96.0%)	15 (5.0%)
	18th Oct. 2021 - 17th Oct. 2022	MIP amplicon sequencing or MSI by FLA followed by BRAF analysis	397	336 (84.6%), p=0.757	331 (98.5%), p=0.082	19 (5.7%), p=0.860
	18th Oct. 2019 - 17th Oct. 2020	MSI by FLA followed by BRAF analysis	347	279 (80.4%), p=0.069	239 (85.7%), p=1.6x10-5	8 (2.9%), p=0.207
